# Supplementary material for: Impact of a bi-annual community-directed treatment with ivermectin programme on the incidence of epilepsy in an onchocerciasis-endemic area of Mahenge, Tanzania: A population-based prospective study
Source: PLoS Negl Trop Dis. 2023 Jun 28;17(6):e0011178. doi: 10.1371/journal.pntd.0011178 (PMC10335697; doi:10.1371/journal.pntd.0011178)
Supplement: S1 Data — (XLSX) [file pntd.0011178.s003.xlsx]

## Sheet: Sheet1
regno	Date_of_Screening	Village	Lived_in_the_village_prior_to_no0Yes7	If_not_how_many_years_since_settlement	sex	Age	loss_of_consciousness	Loss_of_bladder_control	Foam_from_the_mouth	ever_experienced_absence(s)_or_sudden_loss(es)_of_contact_with_the_surroundings_for_a_short_duration_of_time	experienced_sudden_uncontrollable_twitching_or_shaking_of_your_arms_legs_or_head_for_a_period_of_a_few_minutes	sometimes_experience_sudden_and_brief_bodily_sensations_see_or_hear_things_that_are_not_there_or_smell_strange_odours	been_told_that_he_or_she_is_suffering_from_epilepsy_or_from_epileptic_fits	took_ivermectin_in_march_2021_CDTi	Was_pregnant_in_march_2021	other_reason_for_not_taking_ivermectin_in_march_2021	took_ivermectin_in_august_2021	Was_pregnant_in_august_2021	other_reason_for_not_taking_ivermectin_in_august_2021	birth_place	stay_duration_in_birth_place	illness_possibly_associated_with_epilepsy	epilepsy_class	Age_at_first_seizure_onset	Years_ago_(since_2021)_when_onset_of_first_seizure_occured	Has_Nodding_Syndrome	Age_ at_onset_of_Nodding	New_incidence_case_epilepsy_last_3_years	New_incidence_case_NoddingSyndrome_last_3_years	Obvious_Cause_of_epilepsu	Onchocerciasis-associated epilepsu	Ivermectin_intake_2019	Ivermectin_intake_2020	Ivermectin_intake_2021	Ivermectin_intake_2022_obtained_from_a_follow_up_survey
U.03002903	2021-08-25	Mdindo	Yes		F	8.1	yes	yes	yes	yes	yes	yes	No	Doesn't know			Yes				3	Head injury	Epilepsy without Nodding Syndrome	1	7.1	Yes, in the past	2	no	no
U.03222701	2021-08-26	Mdindo	Yes		F	28.4	No			No	No	No	No	Doesn't know			Yes
U.03002902	2021-08-25	Mdindo	Yes		F	30.1	No			No	No	No	No	Doesn't know			Yes				3
U.03013602	2021-08-26	Mdindo	Yes		F	36.1	No			No	No	No	No	No	Yes		Yes
U.03011102	2021-08-31	Mdindo	Yes		F	38.2	No			No	No	No	No	No	Yes		Yes
U.03002607	2021-08-24	Mdindo	Yes		M	5.1	No			No	No	No	No	No	No	aged under 5 years	Yes			Mdindo	5
U.03035203	2021-08-25	Mdindo	Yes		M	5.3	yes	yes	yes	yes	yes	yes	yes	No	No		Yes			Mdindo	5	Malaria	Epilepsy without Nodding Syndrome	1	4	no		No	No			No	No	Yes
U.03016108	2021-08-31	Mdindo	Yes		F	5.5	No			No	No	No	No	No	No		Yes
U.03108205	2021-08-31	Mdindo	Yes		M	5.7	No			No	No	No	No	No	No	did not have access to the drug	Yes
U.03016508	2021-08-31	Mdindo	Yes		F	6	No			No	No	No	No	No	No		Yes
U.03005509	2021-08-24	Mdindo	Yes		F	6.1	No			No	No	No	No	No	No	aged under 5 years	Yes			Msogezi	1
U.03024505	2021-08-26	Mdindo	Yes		F	10.5	No			No	No	No	No	No	No		Yes
U.03005907	2021-08-24	Mdindo	Yes		M	17.1	No			No	No	No	No	No	No	Not present during distribution	Yes			Majengo	1
U.03001002	2021-08-25	Mdindo	Yes		F	1.1	No			No	No	No	No	yes			Yes				4
U.03123308	2021-08-31	Mdindo	Yes		F	2.5	No			No	No	No	No	yes			Yes			Mdindo	2
U.03021305	2021-08-31	Mdindo	Yes		M	2.6	No			No	No	No	No	yes			Yes			Mdindo	2
U.03023802	2021-08-31	Mdindo	Yes		M	3.1	No			No	No	No	No	yes			Yes			Nawenge	10
U.03036106	2021-08-26	Mdindo	no	2	F	3.7	No			No	No	No	No	yes			Yes			Rukwa	2
U.03032103	2021-08-25	Mdindo	Yes		F	3.9	No			No	No	No	No	yes			Yes			Msogezi	17
U.03003606	2021-08-25	Mdindo	Yes		F	4.7	No			No	No	No	No	yes			Yes				0
U.03012204	2021-08-24	Mdindo	Yes		M	5	No			No	No	No	No	yes			Yes			Mdindo	5
U.03003702	2021-08-25	Mdindo	Yes		M	5.1	No			No	No	No	No	yes			Yes				5
U.03025007	2021-08-25	Mdindo	Yes		F	5.2	No			No	No	No	No	yes			Yes
U.03010910	2021-08-31	Mdindo	Yes		M	5.2	No			No	No	No	No	yes			Yes
U.03020106	2021-08-31	Mdindo	Yes		F	5.2	No			No	No	No	No	yes			Yes
U.03216406	2021-08-25	Mdindo	Yes		F	5.6	No			No	No	No	No	yes			Yes
U.03015506	2021-08-31	Mdindo	Yes		M	5.6	No			No	No	No	No	yes			Yes
U.03216205	2021-08-25	Mdindo	Yes		M	5.9	No			No	No	No	No	yes			Yes
U.03003406	2021-08-25	Mdindo	Yes		F	6	No			No	No	No	No	yes			Yes			Mdindo	5
U.03010506	2021-08-25	Mdindo	Yes		F	6	No			No	No	No	No	yes			Yes
U.03024613	2021-08-25	Mdindo	Yes		M	6.1	No			No	No	No	No	yes			Yes				3
U.03036602	2021-08-25	Mdindo	Yes		M	6.1	No			No	No	No	No	yes			Yes			Iringa	5
U.03225405	2021-08-25	Mdindo	Yes		F	6.1	No			No	No	No	No	yes			Yes
U.03036105	2021-08-26	Mdindo	no	2	F	6.1	No			No	No	No	No	yes			Yes			Rukwa	2
U.03016709	2021-08-31	Mdindo	Yes		F	6.1	No			No	No	No	No	yes			Yes
U.03105006	2021-08-31	Mdindo	Yes		M	6.1	No			No	No	No	No	yes			Yes
U.03023208	2021-08-31	Mdindo	Yes		F	6.2	No			No	No	No	No	yes			Yes				6
U.03225408	2021-08-25	Mdindo	Yes		F	6.3	No			No	No	No	No	yes			Yes
U.03007503	2021-08-31	Mdindo	Yes		M	6.5	No			No	No	No	No	yes			Yes
U.03015808	2021-08-31	Mdindo	Yes		M	6.6	No			No	No	No	No	yes			Yes			Mdindo	6
U.03031107	2021-08-25	Mdindo	Yes		M	6.7	No			No	No	No	No	yes			Yes			Mdindo	7
U.03007406	2021-08-25	Mdindo	Yes		M	6.9	No			No	No	No	No	yes			Yes
U.03106703	2021-08-31	Mdindo	Yes		F	6.9	No			No	No	No	No	yes			Yes
U.03032707	2021-08-25	Mdindo	Yes		M	7	No			No	No	No	No	yes			Yes			Itete	5
U.03012503	2021-08-31	Mdindo	Yes		F	7	No			No	No	No	No	yes			Yes
U.03218306	2021-08-25	Mdindo	Yes		F	7.1	No			No	No	No	No	yes			Yes
U.03225407	2021-08-25	Mdindo	Yes		F	7.1	No			No	No	No	No	yes			Yes
U.03020301	2021-08-26	Mdindo	Yes		M	7.1	No			No	No	No	No	yes			Yes
U.03004807	2021-08-31	Mdindo	Yes		M	7.1	No			No	No	No	No	yes			Yes
U.03019011	2021-08-31	Mdindo	Yes		M	7.1	No			No	No	No	No	yes			Yes
U.03007906	2021-08-25	Mdindo	Yes		F	7.2	No			No	No	No	No	yes			Yes				7
U.03105005	2021-08-31	Mdindo	Yes		M	7.2	No			No	No	No	No	yes			Yes
U.03003509	2021-08-25	Mdindo	Yes		F	7.3	No			No	No	No	No	yes			Yes
U.03012207	2021-08-25	Mdindo	Yes		F	7.4	No			No	No	No	No	yes			Yes				1
U.03024903	2021-08-25	Mdindo	Yes		M	7.4	No			No	No	No	No	yes			Yes
U.03020603	2021-08-26	Mdindo	Yes		M	7.4	No			No	No	No	No	yes			Yes
U.03014207	2021-08-31	Mdindo	Yes		F	7.4	No			No	No	No	No	yes			Yes				7
U.03015505	2021-08-31	Mdindo	Yes		F	7.6	No			No	No	No	No	yes			Yes
U.03002605	2021-08-24	Mdindo	Yes		M	7.8	No			No	No	No	No	yes			Yes			Mdindo	8
U.03022304	2021-08-31	Mdindo	Yes		F	7.8	No			No	No	No	No	yes			Yes
U.03010108	2021-08-25	Mdindo	Yes		F	7.9	No			No	No	No	No	yes			Yes				1
U.03017704	2021-08-26	Mdindo	Yes		F	7.9	No			No	No	No	No	yes			Yes				4
U.03011104	2021-08-31	Mdindo	Yes		F	7.9	No			No	No	No	No	yes			Yes
U.03032705	2021-08-25	Mdindo	Yes		M	8	No			No	No	No	No	yes			Yes			Mdindo	8
U.03032706	2021-08-25	Mdindo	Yes		M	8	No			No	No	No	No	yes			Yes			Mdindo	8
U.03037306	2021-08-25	Mdindo	no	1	F	8	No			No	No	No	No	yes			Yes			Mdindo	8
U.03038103	2021-08-25	Mdindo	no	2	M	8	No			No	No	No	No	yes			Yes			Nawenge	2
U.03036104	2021-08-26	Mdindo	no	2	F	8	No			No	No	No	No	yes			Yes			Rukwa	2
U.03003804	2021-08-25	Mdindo	Yes		M	8.1	No			No	No	No	No	yes			Yes
U.03222705	2021-08-26	Mdindo	Yes		F	8.1	No			No	No	No	No	yes			Yes				3
U.03010406	2021-08-27	Mdindo	Yes		M	8.1	No			No	No	No	No	yes			Yes
U.03004504	2021-08-31	Mdindo	Yes		F	8.1	No			No	No	No	No	yes			Yes
U.03011409	2021-08-31	Mdindo	Yes		F	8.1	No			No	No	No	No	yes			Yes			Mdindo	7
U.03019010	2021-08-31	Mdindo	Yes		M	8.1	yes	No	No	No	No	No	No	yes			Yes
U.03019305	2021-08-31	Mdindo	Yes		F	8.1	No			No	No	No	No	yes			Yes
U.03216204	2021-08-25	Mdindo	Yes		M	8.3	No			No	No	No	No	yes			Yes
U.03216404	2021-08-25	Mdindo	Yes		M	8.3	No			No	No	No	No	yes			Yes
U.03225404	2021-08-25	Mdindo	Yes		M	8.3	No			No	No	No	No	yes			Yes
U.03033303	2021-08-25	Mdindo	Yes		F	8.4	No			No	No	No	No	yes			Yes			Ruaha	8
U.03018706	2021-08-26	Mdindo	Yes		F	8.4	No			No	No	No	No	yes			Yes
U.03026506	2021-08-26	Mdindo	Yes		F	8.4	No			No	No	No	No	yes			Yes
U.03020105	2021-08-31	Mdindo	Yes		M	8.4	No			No	No	No	No	yes			Yes
U.03037805	2021-08-25	Mdindo	no	1	M	8.5	No			No	No	No	No	yes			Yes			Msogezi	1
U.03216107	2021-08-25	Mdindo	Yes		F	8.5	No			No	No	No	No	yes			Yes
U.03004806	2021-08-31	Mdindo	Yes		M	8.5	No			No	No	No	No	yes			Yes
U.03025008	2021-08-25	Mdindo	Yes		M	8.8	No			No	No	No	No	yes			Yes
U.03025805	2021-08-25	Mdindo	Yes		M	8.8	No			No	No	No	No	yes			Yes
U.03225503	2021-08-25	Mdindo	Yes		F	8.9	No			No	No	No	No	yes			Yes
U.03010505	2021-08-25	Mdindo	Yes		M	9.1	No			No	No	No	No	yes			Yes
U.03024611	2021-08-25	Mdindo	Yes		F	9.1	No			No	No	No	No	yes			Yes
U.03225406	2021-08-25	Mdindo	Yes		M	9.1	No			No	No	No	No	yes			Yes
U.03015807	2021-08-31	Mdindo	Yes		M	9.1	No			No	No	No	No	yes			Yes				9
U.03011408	2021-08-31	Mdindo	Yes		M	9.1	No			No	No	No	No	yes			Yes
U.03021207	2021-08-31	Mdindo	Yes		F	9.1	No			No	No	No	No	yes			Yes
U.03105004	2021-08-31	Mdindo	Yes		M	9.1	No			No	No	No	No	yes			Yes
U.03023207	2021-08-31	Mdindo	Yes		M	9.2	No			No	No	No	No	yes			Yes				9
U.03122404	2021-08-31	Mdindo	Yes		M	9.2	No			No	No	No	No	yes			Yes
U.03012304	2021-08-31	Mdindo	Yes		M	9.3	No			No	No	No	No	yes			Yes
U.03012305	2021-08-31	Mdindo	Yes		F	9.3	No			No	No	No	No	yes			Yes
U.03031106	2021-08-25	Mdindo	Yes		M	9.4	No			No	No	No	No	yes			Yes			Mdindo	9
U.03108204	2021-08-31	Mdindo	Yes		M	9.6	No			No	No	No	No	yes			Yes
U.03010106	2021-08-25	Mdindo	Yes		F	9.7	No			No	No	No	No	yes			Yes
U.03010307	2021-08-25	Mdindo	Yes		M	9.7	No			No	No	No	No	yes			Yes
U.03013603	2021-08-26	Mdindo	Yes		F	9.7	No			No	No	No	No	yes			Yes
U.03122506	2021-08-31	Mdindo	Yes		F	9.9	No			No	No	No	No	yes			Yes
U.03007405	2021-08-25	Mdindo	Yes		F	10	No			No	No	No	No	yes			Yes
U.03010604	2021-08-25	Mdindo	Yes		M	10	No			No	No	No	No	yes			Yes
U.03037305	2021-08-25	Mdindo	no	1	F	10	No			No	No	No	No	yes			Yes			Mdindo	9
U.03036103	2021-08-26	Mdindo	no	2	M	10	No			No	No	No	No	yes			Yes			Rukwa	2
U.03030606	2021-08-25	Mdindo	Yes		M	10.1	No			No	No	No	No	yes			Yes			Kwiro	10
U.03037704	2021-08-25	Mdindo	Yes		M	10.1	No			No	No	No	No	yes			Yes			Mdindo	10
U.03026207	2021-08-26	Mdindo	Yes		F	10.1	No			No	No	No	No	yes			Yes
U.03016506	2021-08-31	Mdindo	Yes		M	10.1	No			No	No	No	No	yes			Yes
U.03019009	2021-08-31	Mdindo	Yes		M	10.1	No			No	No	No	No	yes			Yes
U.03012105	2021-08-24	Mdindo	Yes		F	10.2	No			No	No	No	No	yes			Yes			Dar	9
U.03024610	2021-08-25	Mdindo	Yes		F	10.2	No			No	No	No	No	yes			Yes
U.03025005	2021-08-25	Mdindo	Yes		F	10.3	No			No	No	No	No	yes			Yes
U.03016106	2021-08-31	Mdindo	Yes		M	10.3	No			No	No	No	No	yes			Yes
U.03023205	2021-08-31	Mdindo	Yes		F	10.3	No			No	No	No	No	yes			Yes
U.03009105	2021-08-25	Mdindo	Yes		F	10.4	No			No	No	No	No	yes			Yes				3
U.03020104	2021-08-31	Mdindo	Yes		M	10.4	No			No	No	No	No	yes			Yes
U.03018302	2021-08-26	Mdindo	Yes		M	10.5	yes	yes	No	yes	No	No	No	yes			Yes					Severe Malaria	Epilepsy without Nodding Syndrome	2	8.5	no		No	No
U.03018705	2021-08-31	Mdindo	Yes		F	10.5	No			No	No	No	No	yes			Yes
U.03043208	2021-08-31	Mdindo	Yes		M	10.5	No			No	No	No	No	yes			Yes
U.03026505	2021-08-26	Mdindo	Yes		M	10.6	No			No	No	No	No	yes			Yes
U.03014206	2021-08-31	Mdindo	Yes		F	10.7	No			No	No	No	No	yes			Yes				11
U.03010908	2021-08-31	Mdindo	Yes		F	10.7	No			No	No	No	No	yes			Yes
U.03010909	2021-08-31	Mdindo	Yes		F	10.7	No			No	No	No	No	yes			Yes
U.030035	2021-08-25	Mdindo	Yes		F	10.8	No			No	No	No	No	yes			Yes
U.03010109	2021-08-25	Mdindo	Yes		F	10.9	No			No	No	No	No	yes			Yes				7
U.03006405	2021-08-31	Mdindo	Yes		M	10.9	No			No	No	No	No	yes			Yes
U.03025010	2021-08-25	Mdindo	Yes		M	11.1	No			No	No	No	No	yes			Yes				1
U.03216405	2021-08-25	Mdindo	Yes		M	11.1	No			No	No	No	No	yes			Yes
U.03011407	2021-08-31	Mdindo	Yes		M	11.1	No			No	No	No	No	yes			Yes
U.03012302	2021-08-31	Mdindo	Yes		F	11.1	No			No	No	No	No	yes			Yes
U.03012303	2021-08-31	Mdindo	Yes		F	11.1	No			No	No	No	No	yes			Yes
U.03019007	2021-08-31	Mdindo	Yes		M	11.1	No			No	No	No	No	no	no		Yes
U.03023706	2021-08-31	Mdindo	Yes		F	11.1	No			No	No	No	No	no	no		Yes
U.03122505	2021-08-31	Mdindo	Yes		F	11.1								yes			Yes
U.03012104	2021-08-24	Mdindo	Yes		M	11.2	No			No	No	No	No	yes			Yes			Mdindo	11
U.03002606	2021-08-24	Mdindo	Yes		M	11.3	No			No	No	No	No	yes			Yes			Mdindo	11
U.03017207	2021-08-26	Mdindo	Yes		M	11.3	No			No	No	No	No	yes			Yes
U.03218403	2021-08-31	Mdindo	Yes		F	11.3	No			No	No	No	No	yes			Yes				3
U.03021205	2021-08-31	Mdindo	Yes		M	11.3	No			No	No	No	No	yes			Yes
U.03037804	2021-08-25	Mdindo	no	1	F	11.5	No			No	No	No	No	yes			Yes			Msogezi	1
U.03014106	2021-08-31	Mdindo	Yes		F	11.5	No			No	No	No	No	yes			Yes
U.03025105	2021-08-25	Mdindo	Yes		M	11.6	No			No	No	No	No	yes			Yes
U.03011406	2021-08-31	Mdindo	Yes		F	11.6	No			No	No	No	No	yes			Yes
U.03007404	2021-08-25	Mdindo	Yes		F	11.7	No			No	No	No	No	yes			Yes
U.03021804	2021-08-25	Mdindo	Yes		F	11.7	No			No	No	No	No	yes			Yes				6
U.03018704	2021-08-31	Mdindo	Yes		F	11.7	No			No	No	No	No	yes			Yes
U.03021304	2021-08-31	Mdindo	Yes		M	11.8	No			No	No	No	No	yes			Yes
U.03031105	2021-08-25	Mdindo	Yes		M	11.9	No			No	No	No	No	yes			Yes			Mdindo	9
U.03016105	2021-08-31	Mdindo	Yes		M	12	No			No	No	No	No	yes			Yes
U.03030007	2021-08-24	Mdindo	Yes		M	12.1	No			No	No	No	No	yes			Yes			Mdindo	12
U.03005003	2021-08-25	Mdindo	Yes		M	12.1	No			No	No	No	No	yes			Yes
U.03025205	2021-08-25	Mdindo	Yes		M	12.1	No			No	No	No	No	yes			Yes
U.03011103	2021-08-31	Mdindo	Yes		F	12.1	No			No	No	No	No	yes			Yes
U.03043205	2021-08-31	Mdindo	Yes		F	12.1	No			No	No	No	No	yes			Yes
U.03206602	2021-08-31	Mdindo	Yes		M	12.1	No			No	No	No	No	yes			Yes
U.03010603	2021-08-25	Mdindo	Yes		F	12.2	No			No	No	No	No	yes			Yes
U.03020103	2021-08-31	Mdindo	Yes		M	12.2	No			No	No	No	No	yes			Yes
U.03030605	2021-08-25	Mdindo	Yes		F	12.3	No			No	No	No	No	yes			Yes			Kwiro disp	12
U.03002705	2021-08-24	Mdindo	Yes		F	12.4	No			No	No	No	No	yes			Yes			Mdindo	12
U.03014204	2021-08-31	Mdindo	Yes		F	12.4	No			No	No	No	No	yes			Yes
U.03222407	2021-08-31	Mdindo	Yes		F	12.4	No			No	No	No	No	yes			Yes
U.03025004	2021-08-25	Mdindo	Yes		M	12.6	No			No	No	No	No	yes			Yes
U.03216203	2021-08-25	Mdindo	Yes		F	12.6	No			No	No	No	No	yes			Yes
U.03015504	2021-08-31	Mdindo	Yes		M	12.7	No			No	No	No	No	yes			Yes
U.03108203	2021-08-31	Mdindo	Yes		M	12.8	No			No	No	No	No	yes			Yes
U.03012502	2021-08-31	Mdindo	Yes		F	12.9	No			No	No	No	No	yes			Yes
U.03019303	2021-08-31	Mdindo	Yes		M	12.9	No			No	No	No	No	yes			Yes
U.03002604	2021-08-24	Mdindo	Yes		M	13.1	No			No	No	No	No	yes			Yes			Mdindo	13
U.03022604	2021-08-24	Mdindo	Yes		F	13.1	No			No	No	No	No	yes			Yes			Lukande	7
U.03023902	2021-08-25	Mdindo	Yes		F	13.1	No			No	No	No	yes	yes			Yes
U.03007403	2021-08-25	Mdindo	Yes		F	13.1	No			No	No	No	No	yes			Yes
U.03009507	2021-08-25	Mdindo	Yes		M	13.1	No			No	No	No	No	yes			Yes
U.03025806	2021-08-25	Mdindo	Yes		F	13.1	No			No	No	No	No	yes			Yes
U.03033105	2021-08-25	Mdindo	Yes		M	13.1	No			No	No	No	No	yes			Yes			Mdindo	13
U.03011405	2021-08-31	Mdindo	Yes		F	13.1	No			No	No	No	No	yes			Yes
U.03019008	2021-08-31	Mdindo	Yes		M	13.1	No			No	No	No	No	yes			Yes
U.03019304	2021-08-31	Mdindo	Yes		M	13.1	No			No	No	No	No	yes			Yes
U.03037803	2021-08-25	Mdindo	no	1	M	13.2	No			No	No	No	No	yes			Yes			Msogezi	1
U.03017206	2021-08-26	Mdindo	Yes		M	13.2	No			No	No	No	No	yes			Yes
U.03016711	2021-08-31	Mdindo	Yes		F	13.2	No			No	No	No	No	yes			Yes				14
U.03037304	2021-08-25	Mdindo	no	1	M	13.3	No			No	No	No	No	yes			Yes			Ruaha	13
U.03223004	2021-08-31	Mdindo	Yes		M	13.3	No			No	No	No	No	yes			Yes
U.03026206	2021-08-26	Mdindo	Yes		F	13.4	No			No	No	No	No	yes			Yes
U.03123307	2021-08-31	Mdindo	Yes		M	13.5	No			No	No	No	No	yes			Yes				13
U.03024006	2021-08-25	Mdindo	Yes		F	13.6	No			No	No	No	No	yes			Yes
U.03026504	2021-08-26	Mdindo	Yes		F	13.6	No			No	No	No	No	yes			Yes
U.03005404	2021-08-31	Mdindo	Yes		M	13.6								yes			Yes
U.03005009	2021-08-25	Mdindo	Yes		F	13.7	No			No	No	No	No	yes			Yes				1
U.03010504	2021-08-25	Mdindo	Yes		M	13.8	No			No	No	No	No	yes			Yes
U.03024609	2021-08-25	Mdindo	Yes		M	13.8	No			No	No	No	No	yes			Yes
U.03025804	2021-08-25	Mdindo	Yes		M	13.8	No			No	No	No	No	yes			Yes
U.03031104	2021-08-25	Mdindo	Yes		F	13.8	No			No	No	No	No	yes			Yes			Mdindo	14
U.03015806	2021-08-31	Mdindo	Yes		F	14	No			No	No	No	No	yes			Yes				14
U.03016505	2021-08-31	Mdindo	Yes		F	14	No			No	No	No	No	yes			Yes
U.03007905	2021-08-25	Mdindo	Yes		M	14.1	No			No	No	No	No	yes			Yes				3
U.03024210	2021-08-25	Mdindo	Yes		M	14.1	No			No	No	No	No	yes			Yes				14
U.03004208	2021-08-26	Mdindo	Yes		F	14.1	No			No	No	No	No	yes			Yes				1
U.03017911	2021-08-26	Mdindo	Yes		F	14.1	No			No	No	No	No	yes			Yes				1
U.03011505	2021-08-31	Mdindo	Yes		F	14.1	No			No	No	No	No	yes			Yes
U.03011703	2021-08-31	Mdindo	Yes		M	14.1	No			No	No	No	No	yes			Yes
U.03021204	2021-08-31	Mdindo	Yes		F	14.1	No			No	No	No	No	yes			Yes
U.03024103	2021-08-31	Mdindo	Yes		M	14.1	No			No	No	No	No	yes			Yes
U.03010305	2021-08-25	Mdindo	Yes		F	14.2	No			No	No	No	No	yes			Yes
U.03010306	2021-08-25	Mdindo	Yes		M	14.2	No			No	No	No	No	yes			Yes
U.03024206	2021-08-25	Mdindo	Yes		M	14.2	No			No	No	No	No	yes			Yes
U.03037303	2021-08-25	Mdindo	no	1	F	14.4	No			No	No	No	No	yes			Yes			Mdindo	13
U.03024608	2021-08-25	Mdindo	Yes		F	14.5	No			No	No	No	No	yes			Yes
U.03014205	2021-08-31	Mdindo	Yes		M	14.6	No			No	No	No	No	yes			Yes				14
U.03018703	2021-08-26	Mdindo	Yes		M	14.9	No			No	No	No	No	yes			Yes
U.03016708	2021-08-31	Mdindo	Yes		M	14.9	No			No	No	No	No	yes			Yes
U.03025702	2021-08-25	Mdindo	Yes		M	15	No			No	No	No	No	yes			Yes
U.03032704	2021-08-25	Mdindo	Yes		F	15	No			No	No	No	No	yes			Yes			Mdindo	15
U.03006404	2021-08-31	Mdindo	Yes		F	15	No			No	No	No	No	yes			Yes
U.03030006	2021-08-24	Mdindo	Yes		M	15.1	No			No	No	No	No	yes			Yes			Mdindo	15
U.03003805	2021-08-25	Mdindo	Yes		F	15.1	No			No	No	No	No	yes			Yes				4
U.03025204	2021-08-25	Mdindo	Yes		M	15.1	No			No	No	No	No	yes			Yes
U.03017703	2021-08-26	Mdindo	Yes		M	15.1	No			No	No	No	No	yes			Yes				4
U.03010405	2021-08-27	Mdindo	Yes		F	15.1	No			No	No	No	No	yes			Yes
U.03006406	2021-08-31	Mdindo	Yes		F	15.1	No			No	No	No	No	yes			Yes
U.03011404	2021-08-31	Mdindo	Yes		F	15.1	No			No	No	No	No	yes			Yes
U.03014003	2021-08-31	Mdindo	Yes		M	15.2	No			No	No	No	No	yes			Yes
U.03030604	2021-08-25	Mdindo	Yes		F	15.3	No			No	No	No	No	yes			Yes			Kwiro dispensari	15
U.03022603	2021-08-24	Mdindo	Yes		F	15.5	No			No	No	No	No	yes			Yes			Mdindo	1
U.03032102	2021-08-25	Mdindo	Yes		M	15.5	No			No	No	No	No	yes			Yes			Msogezi	1
U.03025003	2021-08-25	Mdindo	Yes		M	15.6	No			No	No	No	No	yes			Yes
U.03017205	2021-08-26	Mdindo	Yes		F	15.6	No			No	No	No	No	yes			Yes
U.03021303	2021-08-31	Mdindo	Yes		M	15.6	No			No	No	No	No	yes			Yes
U.03123303	2021-08-31	Mdindo	Yes		M	15.6	No			No	No	No	No	yes			Yes
U.03032703	2021-08-25	Mdindo	Yes		M	15.7	No			No	No	No	No	yes			Yes			Mdindo	16
U.03003508	2021-08-25	Mdindo	Yes		M	16	No			No	No	No	No	yes			Yes
U.03010602	2021-08-25	Mdindo	Yes		M	16	No			No	No	No	No	yes			Yes
U.03024207	2021-08-25	Mdindo	Yes		F	16	No			No	No	No	No	yes			Yes
U.03216104	2021-08-25	Mdindo	Yes		F	16	No			No	No	No	No	yes			Yes
U.03218303	2021-08-25	Mdindo	Yes		M	16	No			No	No	No	No	yes			Yes
U.03015805	2021-08-31	Mdindo	Yes		M	16	No			No	No	No	No	yes			Yes				16
U.03005403	2021-08-31	Mdindo	Yes		M	16	No			No	No	No	No	yes			Yes
U.03009506	2021-08-25	Mdindo	Yes		M	16.1	No			No	No	No	No	yes			Yes
U.03037703	2021-08-25	Mdindo	Yes		F	16.1	No			No	No	No	No	yes			Yes			Mdindo	16
U.03218304	2021-08-25	Mdindo	Yes		M	16.1	No			No	No	No	No	yes			Yes
U.03017910	2021-08-26	Mdindo	Yes		F	16.1	No			No	No	No	No	yes			Yes				1
U.03004805	2021-08-31	Mdindo	Yes		F	16.1	No			No	No	No	No	yes			Yes
U.03043206	2021-08-31	Mdindo	Yes		F	16.1	No			No	No	No	No	yes			Yes
U.03007904	2021-08-25	Mdindo	Yes		F	16.3	No			No	No	No	No	yes			Yes				3
U.03024005	2021-08-25	Mdindo	Yes		F	16.3	No			No	No	No	No	yes			Yes
U.03015503	2021-08-31	Mdindo	Yes		M	16.3	No			No	No	No	No	yes			Yes
U.03013003	2021-08-31	Mdindo	Yes		F	16.4	No			No	No	No	No	yes			Yes
U.03020605	2021-08-26	Mdindo	Yes		F	16.5	No			No	No	No	No	yes			Yes				2
U.03010907	2021-08-31	Mdindo	Yes		F	16.7	No			No	No	No	No	yes			Yes
U.03009806	2021-08-25	Mdindo	Yes		F	16.9	No			No	No	No	No	yes			Yes				3
U.03004502	2021-08-31	Mdindo	Yes		F	16.9	No			No	No	No	No	yes			Yes
U.03009304	2021-08-31	Mdindo	Yes		M	16.9	No			No	No	No	No	yes			Yes
U.03010304	2021-08-25	Mdindo	Yes		F	17.1	No			No	No	No	No	yes			Yes
U.03010503	2021-08-25	Mdindo	Yes		M	17.1	No			No	No	No	No	yes			Yes
U.03017805	2021-08-26	Mdindo	Yes		F	17.1	No			No	No	No	No	yes			Yes
U.03010408	2021-08-27	Mdindo	Yes		M	17.1	No			No	No	No	No	yes			Yes
U.03011504	2021-08-31	Mdindo	Yes		F	17.1	No			No	No	No	No	yes			Yes
U.03016707	2021-08-31	Mdindo	Yes		F	17.1	No			No	No	No	No	yes			Yes
U.03019006	2021-08-31	Mdindo	Yes		M	17.1	No			No	No	No	No	yes			Yes
U.03043204	2021-08-31	Mdindo	Yes		M	17.1	No			No	No	No	No	yes			Yes
U.03223003	2021-08-31	Mdindo	Yes		M	17.1	No			No	No	No	No	yes			Yes
U.03016504	2021-08-31	Mdindo	Yes		F	17.2	No			No	No	No	No	yes			Yes
U.03012203	2021-08-24	Mdindo	Yes		M	17.4	No			No	No	No	No	yes			Yes			Mdindo	16
U.03030004	2021-08-24	Mdindo	Yes		M	17.4	No			No	No	No	No	yes			Yes			Mlimba	15
U.03021302	2021-08-31	Mdindo	Yes		M	17.4	No			No	No	No	No	yes			Yes
U.03022104	2021-08-31	Mdindo	Yes		F	17.4	No			No	No	No	No	yes			Yes
U.03033104	2021-08-25	Mdindo	Yes		M	17.5	No			No	No	No	No	yes			Yes			Mdindo	17
U.03004505	31/08/202 1	Mdindo	Yes		M	17.6	No			No	No	No	No	yes			Yes				1
U.03003507	2021-08-25	Mdindo	Yes		F	17.8	No			No	No	No	No	yes			Yes
U.03023705	2021-08-31	Mdindo	Yes		F	17.8	No			No	No	No	No	yes			Yes
U.03032702	2021-08-25	Mdindo	Yes		M	17.9	No			No	No	No	No	yes			Yes			Mdindo	18
U.03034103	2021-08-25	Mdindo	Yes		M	17.9	No			No	No	No	No	yes			Yes			Dar	10
U.03015803	2021-08-31	Mdindo	Yes		F	17.9	No			No	No	No	No	yes			Yes
U.03024607	2021-08-25	Mdindo	Yes		M	18	No			No	No	No	No	yes			Yes
U.03010905	2021-08-31	Mdindo	Yes		F	18	No			No	No	No	No	yes			Yes
U.03010906	2021-08-31	Mdindo	Yes		M	18	No			No	No	No	No	yes			Yes
U.03007604	2021-08-25	Mdindo	Yes		F	18.1	No			No	No	No	No	yes			Yes
U.03032202	2021-08-25	Mdindo	Yes		F	18.1	No			No	No	No	No	yes			Yes				1
U.03006403	2021-08-31	Mdindo	Yes		F	18.1	No			No	No	No	No	yes			Yes
U.03023204	2021-08-31	Mdindo	Yes		M	18.1								yes			Yes
U.03010004	2021-08-25	Mdindo	Yes		F	18.2	No			No	No	No	No	yes			Yes
U.03025606	2021-08-25	Mdindo	Yes		M	18.2	No			No	No	No	No	yes			Yes				1
U.03009903	2021-08-25	Mdindo	Yes		M	18.5	No			No	No	No	No	yes			Yes
U.03004804	2021-08-31	Mdindo	Yes		F	18.5	No			No	No	No	No	yes			Yes
U.03026902	2021-08-24	Mdindo	Yes		F	18.9	No			No	No	No	No	yes			Yes			Mdindo	19
U.03010804	2021-08-25	Mdindo	Yes		F	19	No			No	No	No	No	yes			Yes
U.03025803	2021-08-25	Mdindo	Yes		F	19	No			No	No	No	No	yes			Yes
U.03014002	2021-08-31	Mdindo	Yes		F	19	No			No	No	No	No	yes			Yes
U.03022802	2021-08-25	Mdindo	Yes		M	19.1	No			No	No	No	No	yes			Yes
U.03025703	2021-08-25	Mdindo	Yes		F	19.1	No			No	No	No	No	yes			Yes				3
U.03031103	2021-08-25	Mdindo	Yes		M	19.1	No			No	No	No	No	yes			Yes			Mdindo	9
U.03032601	2021-08-25	Mdindo	Yes		M	19.1	No			No	No	No	No	yes			Yes			Msogezi	19
U.03032801	2021-08-25	Mdindo	Yes		M	19.1	No			No	No	No	No	yes			Yes			Mdindo	20
U.03014203	2021-08-31	Mdindo	Yes		M	19.1	No			No	No	No	No	yes			Yes
U.03019005	2021-08-31	Mdindo	Yes		F	19.1								yes			Yes
U.03024205	2021-08-25	Mdindo	Yes		M	19.3	No			No	No	No	No	yes			Yes
U.03025104	2021-08-25	Mdindo	Yes		M	19.5	No			No	No	No	No	yes			Yes
U.03122403	2021-08-31	Mdindo	Yes		F	19.5	No			No	No	No	No	yes			Yes
U.03020102	2021-08-31	Mdindo	Yes		M	19.6	No			No	No	No	yes	yes			Yes
U.03003506	2021-08-25	Mdindo	Yes		F	19.9	No			No	No	No	No	yes			Yes
U.03016103	2021-08-31	Mdindo	Yes		M	20	No			No	No	No	No	yes			Yes
U.03012103	2021-08-24	Mdindo	Yes		M	20.1	No			No	No	No	No	yes			Yes			Mdindo	20
U.03009505	2021-08-25	Mdindo	Yes		M	20.1	No			No	No	No	No	yes			Yes
U.03019504	2021-08-26	Mdindo	Yes		F	20.1	No			No	No	No	No	yes			Yes
U.03022602	2021-08-24	Mdindo	Yes		F	20.2	No			No	No	yes	No	yes			Yes			Mdindo	1
U.03030603	2021-08-25	Mdindo	Yes		F	20.3	No			No	No	No	No	yes			Yes			Kwiro	15
U.03223005	2021-08-31	Mdindo	Yes		F	20.3	No			No	No	No	No	yes			Yes
U.03007605	2021-08-25	Mdindo	Yes		F	20.5	No			No	No	No	No	yes			Yes				16
U.03222406	2021-08-31	Mdindo	Yes		F	20.6	No			No	No	No	No	yes			Yes
U.03010507	2021-08-25	Mdindo	Yes		M	20.7	No			No	No	No	No	yes			Yes			Mdindo	20
U.03014104	2021-08-31	Mdindo	Yes		M	20.7	No			No	No	No	No	yes			Yes
U.03015203	2021-08-31	Mdindo	Yes		M	20.7	No			No	No	No	No	yes			Yes
U.03015802	2021-08-31	Mdindo	Yes		F	20.8	No			No	No	No	No	yes			Yes
U.03024004	2021-08-25	Mdindo	Yes		F	20.9	No			No	No	No	No	yes			Yes
U.03024403	2021-08-31	Mdindo	Yes		F	20.9	No			No	No	No	No	yes			Yes
U.03007309	2021-08-25	Mdindo	Yes		F	21.1	No			No	No	No	No	yes			Yes				1
U.03033103	2021-08-25	Mdindo	Yes		M	21.3	No			No	No	No	No	yes			Yes			Mdindo	21
U.03017907	2021-08-26	Mdindo	Yes		M	21.7	No			No	No	No	No	yes			Yes				4
U.03026304	2021-08-26	Mdindo	Yes		M	21.7	No			No	No	No	No	yes			Yes
U.03218404	2021-08-31	Mdindo	Yes		F	21.7	No			No	No	No	No	yes			Yes				3
U.03014107	2021-08-31	Mdindo	Yes		F	22	No			No	No	No	No	yes			Yes				4
U.03010508	2021-08-25	Mdindo	Yes		F	22.1	No			No	No	No	No	yes			Yes			Mdindo	21
U.03010904	2021-08-31	Mdindo	Yes		F	22.1	No			No	No	No	No	yes			Yes
U.03013804	2021-08-31	Mdindo	Yes		M	22.1	No			No	No	No	No	yes			Yes
U.03024106	2021-08-25	Mdindo	Yes		F	22.2	No			No	No	No	No	yes			Yes				1
U.03018301	2021-08-26	Mdindo	Yes		M	22.2	No			No	No	No	No	yes			Yes
U.03004803	2021-08-31	Mdindo	Yes		M	22.3	No			No	No	No	No	yes			Yes
U.03017204	2021-08-26	Mdindo	Yes		M	22.5	No			No	No	No	No	yes			Yes
U.03007502	2021-08-31	Mdindo	Yes		F	22.8	No			No	No	No	No	yes			Yes
U.03225403	2021-08-25	Mdindo	Yes		M	23	No			No	No	No	No	yes			Yes
U.03222405	2021-08-31	Mdindo	Yes		M	23	No			No	No	No	No	yes			Yes
U.03027201	2021-08-24	Mdindo	Yes		M	23.1	yes	No	yes	yes	No	No	yes	yes			Yes			Msogezi	6
U.03009504	2021-08-25	Mdindo	Yes		F	23.1	No			No	No	No	No	yes			Yes
U.03020702	2021-08-26	Mdindo	Yes		F	23.1	No			No	No	No	No	yes			Yes				2
U.03122405	2021-08-31	Mdindo	Yes		M	23.1	No			No	No	No	No	yes			Yes				23
U.03020701	2021-08-26	Mdindo	Yes		M	23.2	No			No	No	No	No	yes			Yes
U.03003505	2021-08-25	Mdindo	Yes		F	23.3	No			No	No	No	No	yes			Yes
U.03002704	2021-08-24	Mdindo	Yes		M	23.4	No			No	No	No	No	yes			Yes			Mdindo	20
U.03015402	2021-08-31	Mdindo	Yes		F	23.5	No			No	No	No	No	yes			Yes
U.03222502	2021-08-31	Mdindo	Yes		F	23.5	No			No	No	No	No	yes			Yes
U.03020602	2021-08-26	Mdindo	Yes		F	23.9	No			No	No	No	No	yes			Yes
U.03021802	2021-08-25	Mdindo	Yes		M	24	No			No	No	No	No	yes			Yes				6
U.03003803	2021-08-25	Mdindo	Yes		M	24.1	No			No	No	No	No	yes			Yes
U.03013005	2021-08-25	Mdindo	Yes		M	24.1	No			No	No	No	No	yes			Yes				2
U.03030101	2021-08-26	Mdindo	Yes		M	24.1	No			No	No	No	No	yes			Yes			Mdindo	24
U.03013004	2021-08-25	Mdindo	Yes		F	24.4	No			No	No	No	No	yes			Yes				3
U.03027002	2021-08-24	Mdindo	no	1	F	24.5	No			No	No	No	No	yes			Yes			Mdindo	21
U.03037102	2021-08-25	Mdindo	Yes		F	24.5	No			No	No	No	No	yes			Yes			Mdindo	18
U.03014706	2021-08-25	Mdindo	Yes		M	24.6	No			No	No	No	No	yes			Yes				3
U.03026306	2021-08-26	Mdindo	Yes		F	24.6	No			No	No	No	No	yes			Yes
U.03021603	2021-08-25	Mdindo	Yes		M	24.7	No			No	No	No	No	yes			Yes				1
U.03002703	2021-08-24	Mdindo	Yes		M	25	No			No	No	No	No	yes			Yes			Mdindo	25
U.03003004	2021-08-25	Mdindo	Yes		F	25	No			No	No	No	No	yes			Yes
U.03010003	2021-08-25	Mdindo	Yes		M	25.1	No			No	No	No	No	yes			Yes
U.03014103	2021-08-31	Mdindo	Yes		M	25.1	No			No	No	No	No	yes			Yes
U.03019302	2021-08-31	Mdindo	Yes		F	25.1	No			No	No	No	No	yes			Yes
U.03222404	2021-08-31	Mdindo	Yes		M	25.1	No			No	No	No	No	yes			Yes
U.03017803	2021-08-26	Mdindo	Yes		M	25.2	No			No	No	No	No	yes			Yes
U.03033502	2021-08-25	Mdindo	Yes		F	25.3	No			No	No	No	No	yes			Yes			Dar es Salaam	1
U.03024902	2021-08-25	Mdindo	Yes		F	25.4	No			No	No	No	No	yes			Yes
U.03026901	2021-08-24	Mdindo	Yes		M	25.5	No			No	No	No	No	yes			Yes			Mdindo	25
U.03003504	2021-08-25	Mdindo	Yes		F	25.5	No			No	No	No	No	yes			Yes
U.03011205	2021-08-31	Mdindo	Yes		F	25.6	No			No	No	No	No	yes			Yes				25
U.03011316	2021-08-26	Mdindo	Yes		F	25.9	No			No	No	No	No	yes			Yes				1
U.03015401	2021-08-31	Mdindo	Yes		M	25.9	No			No	No	No	No	yes			Yes
U.03025604	2021-08-25	Mdindo	Yes		M	26.1	No			No	No	No	No	yes			Yes				3
U.03007501	2021-08-31	Mdindo	Yes		M	26.1	No			No	No	No	No	yes			Yes
U.03011402	2021-08-31	Mdindo	Yes		M	26.1	No			No	No	No	No	yes			Yes
U.03106701	2021-08-31	Mdindo	Yes		M	26.1	No			No	No	No	No	yes			Yes
U.03120801	2021-08-27	Mdindo	Yes		M	26.2	No			No	No	No	No	yes			Yes
U.03009302	2021-08-31	Mdindo	Yes		M	26.4	No			No	No	No	No	yes			Yes
U.03026302	2021-08-26	Mdindo	Yes		M	26.8	No			No	No	No	No	yes			Yes
U.03026303	2021-08-26	Mdindo	Yes		M	26.8	No			No	No	No	No	yes			Yes
U.03122702	2021-08-31	Mdindo	Yes		M	26.9	No			No	No	No	No	yes			Yes
U.03001103	2021-08-31	Mdindo	Yes		M	27	No			No	No	No	No	yes			Yes				27
U.03003503	2021-08-25	Mdindo	Yes		M	27.1	yes	yes	No	yes	yes	No	yes	yes			Yes
U.03021404	2021-08-25	Mdindo	Yes		F	27.1	No			No	No	No	No	yes			Yes
U.03024105	2021-08-25	Mdindo	Yes		M	27.1	No			No	No	No	No	yes			Yes				1
U.03020303	2021-08-26	Mdindo	Yes		F	27.1	No			No	No	No	No	yes			Yes
U.03009902	2021-08-25	Mdindo	Yes		F	27.2	No			No	No	No	No	yes			Yes
U.03021803	2021-08-25	Mdindo	Yes		M	27.2	No			No	No	No	No	yes			Yes				6
U.03007603	2021-08-25	Mdindo	Yes		F	27.8	yes	No	No	yes	yes	yes	yes	yes			Yes
U.03023202	2021-08-31	Mdindo	Yes		F	27.8	No			No	No	No	No	yes			Yes
U.03007206	2021-08-25	Mdindo	Yes		M	28.1	yes	Doesn't know	Doesn't know	yes	No	Doesn't know	yes	yes			Yes				2
U.03012403	2021-08-25	Mdindo	Yes		F	28.1	No			No	No	No	No	yes			Yes
U.03017908	2021-08-26	Mdindo	Yes		F	28.1	No			No	No	No	No	yes			Yes				2
U.03009305	2021-08-31	Mdindo	Yes		F	28.1	No			No	No	No	No	yes			Yes				1
U.03106802	2021-08-31	Mdindo	Yes		F	28.5	No			No	No	No	No	yes			Yes
U.03222501	2021-08-31	Mdindo	Yes		M	28.5	No			No	No	No	No	yes			Yes
U.03009104	2021-08-25	Mdindo	Yes		F	28.7	No			No	No	No	No	yes			Yes				3
U.03216202	2021-08-25	Mdindo	Yes		F	29.1	No			No	No	No	No	yes			Yes
U.03122701	2021-08-31	Mdindo	Yes		M	29.1	No			No	No	No	No	yes			Yes
U.03012102	2021-08-24	Mdindo	Yes		F	29.2	No			No	No	No	No	yes			Yes			Mdindo	29
U.03020601	2021-08-26	Mdindo	Yes		M	29.4	No			No	No	No	No	yes			Yes
U.03026802	2021-08-31	Mdindo	Yes		M	29.6	No			No	No	No	No	yes			Yes				2
U.03108202	2021-08-31	Mdindo	Yes		F	29.6	No			No	No	No	No	yes			Yes
U.03035202	2021-08-25	Mdindo	Yes		F	29.9	No			No	No	No	No	yes			Yes			Kisewe	7
U.03122503	2021-08-31	Mdindo	Yes		F	29.9	No			No	No	No	No	yes			Yes
U.03008702	2021-08-31	Mdindo	Yes		M	30.1								yes			Yes						Epilepsy without Nodding Syndrome	7	23.1	no		no	no
U.03001602	2021-08-25	Mdindo	Yes		F	30.1	No			No	No	No	No	yes			Yes				1
U.03120802	2021-08-27	Mdindo	Yes		F	30.1	No			No	No	No	No	yes			Yes				1
U.03218402	2021-08-31	Mdindo	Yes		M	30.1	No			No	No	No	No	yes			Yes				3
U.03109903	2021-08-31	Mdindo	Yes		M	30.2								yes			Yes
U.03038203	2021-08-24	Mdindo	Yes		M	30.3	yes	yes	No	yes	No	yes	yes	yes			Yes			Mdindo	30
U.03037101	2021-08-25	Mdindo	Yes		M	30.4	No			No	No	No	No	yes			Yes			Njombe	7
U.03002603	2021-08-24	Mdindo	Yes		F	30.6	yes	No	yes	yes	No	No	yes	yes			Yes			Mdindo	30
U.03009901	2021-08-25	Mdindo	Yes		M	30.6	No			No	No	No	No	yes			Yes
U.03022303	2021-08-31	Mdindo	Yes		F	30.6								yes			Yes
U.03009108	2021-08-25	Mdindo	Yes		M	30.9	No			No	No	No	No	yes			Yes				3
U.03033302	2021-08-25	Mdindo	Yes		F	31	No			No	No	No	No	yes			Yes			Mdindo	31
U.03030005	2021-08-24	Mdindo	Yes		M	31.1	yes	No	No	yes	yes	yes	yes	yes			Yes			Mdindo	31
U.03018702	2021-08-26	Mdindo	Yes		F	31.1	No			No	No	No	No	yes			Yes
U.03012501	2021-08-31	Mdindo	Yes		F	31.1	No			No	No	No	No	yes			Yes
U.03206601	2021-08-31	Mdindo	Yes		F	31.1	No			No	No	No	No	yes			Yes
U.03034201	2021-08-25	Mdindo	Yes		M	31.2	No			No	No	No	No	yes			Yes			Morogoro	3
U.03211602	2021-08-31	Mdindo	Yes		M	32.1	No			No	No	No	No	yes			Yes
U.03037302	2021-08-25	Mdindo	no	1	F	32.2	No			No	No	No	No	yes			Yes			Mdindo	28
U.03010601	2021-08-25	Mdindo	Yes		F	32.9	No			No	No	No	No	yes			Yes
U.03037802	2021-08-25	Mdindo	no	1	F	33.1	No			No	No	No	No	yes			Yes			Ipahko	13
U.03019301	2021-08-31	Mdindo	Yes		M	33.1	No			No	No	No	No	yes			Yes
U.03006501	2021-08-31	Mdindo	Yes		M	33.1								yes			Yes
U.03223002	2021-08-31	Mdindo	Yes		F	33.2	No			No	No	No	No	yes			Yes
U.03024901	2021-08-25	Mdindo	Yes		M	33.5	No			No	No	No	No	yes			Yes
U.03015804	2021-08-31	Mdindo	Yes		F	33.7	No			No	No	No	No	yes			Yes				34
U.03037301	2021-08-25	Mdindo	no	1	M	34	No			No	No	No	No	yes			Yes			Msogezi	1
U.03025802	2021-08-25	Mdindo	Yes		F	34.1	No			No	No	No	No	yes			Yes
U.03036701	2021-08-25	Mdindo	Yes		M	34.1	No			No	No	No	No	yes			Yes			Mbeya	7
U.03023201	2021-08-31	Mdindo	Yes		M	34.2	No			No	No	No	No	yes			Yes
U.03008102	2021-08-25	Mdindo	Yes		F	35.1	No			No	No	No	No	yes			Yes				3
U.03037702	2021-08-25	Mdindo	Yes		F	35.1	No			No	No	No	No	yes			Yes			Mdindo	34
U.03036102	2021-08-26	Mdindo	no	2	F	35.1	No			No	No	No	No	yes			Yes			Songea	2
U.03012301	2021-08-31	Mdindo	Yes		F	35.1	No			No	No	No	No	yes			Yes
U.03122601	2021-08-31	Mdindo	Yes		M	35.2	No			No	No	No	No	yes			Yes
U.03011311	2021-08-26	Mdindo	Yes		F	35.4	No			No	No	No	No	yes			Yes				4
U.03001101	2021-08-31	Mdindo	Yes		F	35.4	No			No	No	No	No	yes			Yes
U.03036101	2021-08-26	Mdindo	no	2	M	36	No			No	No	No	No	yes			Yes			Rukwa	2
U.03018101	2021-08-26	Mdindo	Yes		M	36.1	No			No	No	No	No	yes			Yes
U.03004601	2021-08-31	Mdindo	Yes		M	36.1	No			No	No	No	No	yes			Yes
U.03011101	2021-08-31	Mdindo	Yes		M	36.2	No			No	No	No	No	yes			Yes
U.03035201	2021-08-25	Mdindo	Yes		M	36.4	No			No	No	No	No	yes			Yes			Mdindo	36
U.03014001	2021-08-31	Mdindo	Yes		F	36.9	No			No	No	No	No	yes			Yes
U.03108201	2021-08-31	Mdindo	Yes		M	37.2	No			No	No	No	No	yes			Yes
U.03036601	2021-08-25	Mdindo	Yes		F	37.3	No			No	No	No	No	yes			Yes			Vigoi	28
U.03030003	2021-08-24	Mdindo	Yes		F	38	No			No	No	No	No	yes			Yes			Mdindo	37
U.03024501	2021-08-26	Mdindo	Yes		F	38	No			No	No	No	No	yes			Yes
U.03021301	2021-08-31	Mdindo	Yes		F	38	No			No	No	No	No	yes			Yes
U.03010502	2021-08-25	Mdindo	Yes		F	38.1	No			No	No	No	No	yes			Yes
U.03004802	2021-08-31	Mdindo	Yes		F	38.1	No			No	No	No	No	yes			Yes
U.03018701	2021-08-31	Mdindo	Yes		M	38.1	No			No	No	No	No	yes			Yes
U.03019002	2021-08-31	Mdindo	Yes		F	38.1	No			No	No	No	No	yes			Yes
U.03025009	2021-08-25	Mdindo	Yes		F	38.2	No			No	No	No	No	yes			Yes				1
U.03123301	2021-08-31	Mdindo	Yes		M	38.3	No			No	No	No	No	yes			Yes
U.03123302	2021-08-31	Mdindo	Yes		F	38.8	No			No	No	No	No	yes			Yes
U.03017702	2021-08-31	Mdindo	Yes		F	39.1	No			No	No	No	No	yes			Yes				22
U.03016102	2021-08-31	Mdindo	Yes		F	39.2	No			No	No	No	No	yes			Yes
U.03017510	2021-08-26	Mdindo	Yes		F	39.3	No			No	No	No	No	yes			Yes
U.03043102	2021-08-31	Mdindo	Yes		F	40	No			No	No	No	No	yes			Yes
U.03030602	2021-08-25	Mdindo	Yes		F	40.1	No			No	No	No	No	yes			Yes			Makanga	20
U.03013601	2021-08-26	Mdindo	Yes		M	40.1	No			No	No	No	No	yes			Yes
U.03035401	2021-08-26	Mdindo	Yes		M	40.1	No			No	No	No	No	yes			Yes			Mdindo	40
U.03035402	2021-08-26	Mdindo	Yes		F	40.1	No			No	No	No	No	yes			Yes			Mdindo	40
U.03010301	2021-08-25	Mdindo	Yes		M	40.7	No			No	No	No	No	yes			Yes
U.03005002	2021-08-25	Mdindo	Yes		F	41.1	No			No	No	No	No	yes			Yes
U.03024209	2021-08-25	Mdindo	Yes		M	41.1	No			No	No	No	No	yes			Yes				41
U.03222702	2021-08-26	Mdindo	Yes		M	41.1	No			No	No	No	No	yes			Yes
U.03010407	2021-08-27	Mdindo	Yes		F	41.1	No			No	No	No	No	yes			Yes
U.03026401	2021-08-31	Mdindo	Yes		M	41.1	No			No	No	No	No	yes			Yes
U.03223001	2021-08-31	Mdindo	Yes		M	41.2	No			No	No	No	No	yes			Yes
U.03203901	2021-08-31	Mdindo	Yes		F	41.2								yes			Yes
U.03010302	2021-08-25	Mdindo	Yes		F	41.7	No			No	No	No	No	yes			Yes
U.03010902	2021-08-31	Mdindo	Yes		F	41.8	No			No	No	No	No	yes			Yes
U.03015502	2021-08-31	Mdindo	Yes		F	41.8	No			No	No	No	No	yes			Yes
U.03012202	2021-08-24	Mdindo	Yes		M	42	No			No	No	No	No	yes			Yes			Makanga	37
U.03000307	2021-08-25	Mdindo	Yes		F	42	No			No	No	No	No	yes			Yes				10
U.03038102	2021-08-25	Mdindo	no	2	F	42	No			No	No	No	No	yes			Yes			Nawenge	2
U.03025101	2021-08-25	Mdindo	Yes		M	42.1	No			No	No	No	No	yes			Yes
U.03038101	2021-08-25	Mdindo	no	2	M	42.1	No			No	No	No	No	yes			Yes			Mdindo	42
U.03021202	2021-08-31	Mdindo	Yes		F	42.1	No			No	No	No	No	yes			Yes
U.03043101	2021-08-31	Mdindo	Yes		M	42.1	No			No	No	No	No	yes			Yes
U.03109902	2021-08-31	Mdindo	Yes		M	42.2								yes			Yes
U.03038202	2021-08-24	Mdindo	Yes		M	42.3	yes	No	No	Doesn't know	No	No	yes	yes			Yes			Mbagula	40
U.03025801	2021-08-25	Mdindo	Yes		M	42.4	No			No	No	No	No	yes			Yes
U.03216402	2021-08-25	Mdindo	Yes		F	42.9	No			No	No	No	No	yes			Yes
U.03001307	2021-08-25	Mdindo	Yes		F	43.1	No			No	No	No	No	yes			Yes				3
U.03013802	2021-08-31	Mdindo	Yes		F	43.1	No			No	No	No	No	yes			Yes
U.03105001	2021-08-31	Mdindo	Yes		M	43.1	No			No	No	No	No	yes			Yes
U.03022801	2021-08-25	Mdindo	Yes		M	43.2	No			No	No	No	No	yes			Yes
U.03016502	2021-08-31	Mdindo	Yes		F	43.2	No			No	No	No	No	yes			Yes
U.03020501	2021-08-26	Mdindo	Yes		M	43.3	No			No	No	No	No	yes			Yes
U.03032701	2021-08-25	Mdindo	Yes		F	44.1	yes	yes	yes	yes	No	yes	yes	yes			Yes			Msogezi	7
U.03031102	2021-08-25	Mdindo	Yes		F	44.1	No			No	No	No	No	yes			Yes			Lyandu	20
U.03024402	2021-08-26	Mdindo	Yes		M	44.1	No			No	No	No	No	yes			Yes
U.03012504	2021-08-31	Mdindo	Yes		M	44.1	No			No	No	No	No	yes			Yes
U.03020101	2021-08-31	Mdindo	Yes		F	44.1	No			No	No	No	No	yes			Yes
U.03015501	2021-08-31	Mdindo	Yes		M	44.4	No			No	No	No	No	yes			Yes
U.03216101	2021-08-25	Mdindo	Yes		M	44.7	No			No	No	No	No	yes			Yes
U.03024605	2021-08-25	Mdindo	Yes		M	44.9	No			No	No	No	yes	yes			Yes
U.03010501	2021-08-25	Mdindo	Yes		M	45.1	No			No	No	No	No	yes			Yes
U.03216201	2021-08-25	Mdindo	Yes		M	45.1	No			No	No	No	No	yes			Yes
U.03011201	2021-08-31	Mdindo	Yes		M	45.1	No			No	No	No	No	yes			Yes
U.03021201	2021-08-31	Mdindo	Yes		M	45.1	No			No	No	No	No	yes			Yes
U.03033102	2021-08-25	Mdindo	Yes		F	45.4	No			No	No	No	No	yes			Yes			Epanko	23
U.03013002	2021-08-31	Mdindo	Yes		F	45.5	No			No	No	No	No	yes			Yes
U.03012101	2021-08-24	Mdindo	Yes		F	46.1	No			No	No	No	No	yes			Yes			Makanga	29
U.03122502	2021-08-31	Mdindo	Yes		F	47	No			No	No	No	No	yes			Yes
U.03003502	2021-08-25	Mdindo	Yes		F	47.1	No			No	No	No	No	yes			Yes
U.03025002	2021-08-25	Mdindo	Yes		F	47.1	No			No	No	No	No	yes			Yes
U.03225402	2021-08-25	Mdindo	Yes		F	47.1	No			No	No	No	No	yes			Yes
U.03017202	2021-08-26	Mdindo	Yes		F	47.9	No			No	No	No	No	yes			Yes
U.03003801	2021-08-25	Mdindo	Yes		M	48.1	No			No	No	No	No	yes			Yes
U.03025602	2021-08-25	Mdindo	Yes		F	48.1	No			No	No	No	No	yes			Yes
U.03013801	2021-08-31	Mdindo	Yes		M	48.1	No			No	No	No	No	yes			Yes
U.03019001	2021-08-31	Mdindo	Yes		M	48.1	No			No	No	No	No	yes			Yes
U.03023704	2021-08-31	Mdindo	Yes		F	48.1	No			No	No	No	No	yes			Yes
U.03023801	2021-08-31	Mdindo	Yes		F	48.1	No			No	No	No	No	yes			Yes			Mdindo	48
U.03010702	2021-08-31	Mdindo	Yes		F	48.3	No			No	No	No	No	yes			Yes				3
U.03030601	2021-08-25	Mdindo	Yes		M	49.1	No			No	No	No	No	yes			Yes			Mdindo	48
U.03033202	2021-08-25	Mdindo	Yes		F	49.1	No			No	No	No	No	yes			Yes			Sali	49
U.03004801	2021-08-31	Mdindo	Yes		M	49.1	No			No	No	No	No	yes			Yes
U.03010901	2021-08-31	Mdindo	Yes		M	49.1	No			No	No	No	No	yes			Yes
U.03024101	2021-08-31	Mdindo	Yes		M	49.1	No			No	No	No	No	yes			Yes
U.03010102	2021-08-25	Mdindo	Yes		F	50.1	No			No	No	No	No	yes			Yes
U.03024202	2021-08-25	Mdindo	Yes		M	50.1	No			No	No	No	No	yes			Yes
U.03023703	2021-08-31	Mdindo	Yes		M	50.1	No			No	No	No	No	yes			Yes
U.03216401	2021-08-25	Mdindo	Yes		M	50.2	No			No	No	No	No	yes			Yes
U.03017701	2021-08-31	Mdindo	Yes		M	50.2	No			No	No	No	No	yes			Yes
U.03025601	2021-08-25	Mdindo	Yes		M	50.4	No			No	No	No	No	yes			Yes
U.03002602	2021-08-24	Mdindo	Yes		F	50.6	No			No	No	No	No	yes			Yes			Msogezi	20
U.03022301	2021-08-31	Mdindo	Yes		F	50.6	No			No	No	No	No	yes			Yes
U.03011501	2021-08-31	Mdindo	Yes		F	51.1	No			No	No	No	No	yes			Yes
U.03016702	2021-08-31	Mdindo	Yes		F	51.1	No			No	No	No	No	yes			Yes
U.03020502	2021-08-26	Mdindo	Yes		M	51.4	No			No	No	No	No	yes			Yes
U.03002702	2021-08-24	Mdindo	Yes		F	51.8	No			No	No	No	No	yes			Yes			Epanko	30
U.03222402	2021-08-31	Mdindo	Yes		M	51.8								yes			Yes
U.03122501	2021-08-31	Mdindo	Yes		M	51.9	No			No	No	No	No	yes			Yes
U.03043202	2021-08-31	Mdindo	Yes		F	52.1	No			No	No	No	No	yes			Yes
U.03024401	2021-08-26	Mdindo	Yes		F	52.4	No			No	No	No	No	yes			Yes
U.03003002	2021-08-25	Mdindo	Yes		F	53.1	No			No	No	No	No	yes			Yes
U.03010002	2021-08-25	Mdindo	Yes		F	53.1	No			No	No	No	No	yes			Yes
U.03017201	2021-08-26	Mdindo	Yes		M	53.1	No			No	No	No	No	yes			Yes
U.03002601	2021-08-24	Mdindo	Yes		F	54	No			No	No	No	No	yes			Yes			Msogezi	4
U.03020402	2021-08-26	Mdindo	Yes		F	54.1	No			No	No	yes	No	yes			Yes
U.03006401	2021-08-31	Mdindo	Yes		F	54.1	No			No	No	No	No	yes			Yes
U.03016701	2021-08-31	Mdindo	Yes		M	54.1	No			No	No	No	No	yes			Yes
U.03023203	2021-08-31	Mdindo	Yes		F	54.1								yes			Yes
U.03031101	2021-08-25	Mdindo	Yes		M	54.9	No			No	No	No	No	yes			Yes			Mfindi	50
U.03012201	2021-08-24	Mdindo	Yes		F	55.1	No			No	No	No	No	yes			Yes			Mbagula	37
U.03010401	2021-08-27	Mdindo	Yes		M	55.1	No			No	No	No	No	yes			Yes
U.03023702	2021-08-31	Mdindo	Yes		M	55.1	No			No	No	No	No	yes			Yes
U.03014102	2021-08-31	Mdindo	Yes		F	55.2	No			No	No	No	No	yes			Yes
U.03007602	2021-08-25	Mdindo	Yes		F	56	No			No	No	No	No	yes			Yes
U.03218401	2021-08-31	Mdindo	Yes		F	56	No			No	No	No	No	yes			Yes
U.03024603	2021-08-25	Mdindo	Yes		M	56.1	No			No	No	No	No	yes			Yes
U.03002701	2021-08-24	Mdindo	Yes		M	57.1	No			No	No	No	No	yes			Yes			Mbagula	30
U.03010801	2021-08-25	Mdindo	Yes		F	57.1	No			No	No	No	No	yes			Yes
U.03024002	2021-08-25	Mdindo	Yes		F	57.1	No			No	No	No	No	yes			Yes
U.03020401	2021-08-26	Mdindo	Yes		F	57.1	No			No	No	No	No	yes			Yes
U.03003501	2021-08-25	Mdindo	Yes		M	58.1	No			No	No	No	No	yes			Yes
U.03122401	2021-08-31	Mdindo	Yes		F	58.8	No			No	No	No	No	yes			Yes
U.03017401	2021-08-26	Mdindo	Yes		M	59.1	No			No	No	No	No	yes			Yes
U.03022101	2021-08-31	Mdindo	Yes		F	59.2	No			No	No	No	No	yes			Yes
U.03026301	2021-08-26	Mdindo	Yes		F	59.8	No			No	No	No	No	yes			Yes
U.03024001	2021-08-25	Mdindo	Yes		M	60.1	No			No	No	No	No	yes			Yes
U.03011401	2021-08-31	Mdindo	Yes		M	60.1	No			No	No	No	No	yes			Yes
U.03043201	2021-08-31	Mdindo	Yes		M	60.1	No			No	No	No	No	yes			Yes
U.03216110	2021-08-25	Mdindo	Yes		F	60.2	No			No	No	No	No	yes			Yes				6
U.03014101	2021-08-31	Mdindo	Yes		M	60.2	No			No	No	No	No	yes			Yes
U.03000502	2021-08-25	Mdindo	Yes		M	62.1	No			No	No	No	No	yes			Yes
U.03015801	2021-08-31	Mdindo	Yes		F	62.8	No			No	No	No	No	yes			Yes
U.03030002	2021-08-24	Mdindo	Yes		F	63.1	No			No	No	No	No	yes			Yes			Mdindo	63
U.03106801	2021-08-31	Mdindo	Yes		F	63.1	No			No	No	No	No	yes			Yes
U.03025202	2021-08-25	Mdindo	Yes		F	63.2	No			No	No	No	No	yes			Yes
U.03017203	2021-08-26	Mdindo	Yes		F	63.7	No			No	No	No	No	yes			Yes
U.03010701	2021-08-31	Mdindo	Yes		M	64.1	No			No	No	No	No	yes			Yes
U.03015101	2021-08-31	Mdindo	Yes		F	64.1	No			No	No	No	No	yes			Yes
U.03027001	2021-08-24	Mdindo	no	1	F	65.1	No			No	No	No	No	yes			Yes			Ruaha	1
U.03000501	2021-08-25	Mdindo	Yes		M	65.1	No			No	No	No	No	yes			Yes
U.03003003	2021-08-25	Mdindo	Yes		F	65.1	No			No	No	No	No	yes			Yes
U.03003802	2021-08-25	Mdindo	Yes		F	65.1	No			No	No	No	No	yes			Yes
U.03010001	2021-08-25	Mdindo	Yes		M	65.1	No			No	No	No	No	yes			Yes
U.03017802	2021-08-26	Mdindo	Yes		F	65.1	No			No	No	No	No	yes			Yes
U.03004501	2021-08-31	Mdindo	Yes		F	65.1								yes			Yes
U.03026601	2021-08-31	Mdindo	Yes		M	65.2	No			No	No	No	No	yes			Yes
U.03015201	2021-08-31	Mdindo	Yes		F	65.4	No			No	No	No	No	yes			Yes
U.03014201	2021-08-31	Mdindo	Yes		M	66.1	No			No	No	No	No	yes			Yes
U.03023901	2021-08-25	Mdindo	Yes		F	66.3	No			No	No	No	No	yes			Yes
U.03003001	2021-08-25	Mdindo	Yes		M	66.8	No			No	No	No	No	yes			Yes
U.03032101	2021-08-25	Mdindo	Yes		F	67.4	No			No	No	No	No	yes			Yes			Kisewe	15
U.03025603	2021-08-25	Mdindo	Yes		F	68.1	No			No	No	No	No	yes			Yes				1
U.03010101	2021-08-25	Mdindo	Yes		M	69.1	No			No	No	No	No	yes			Yes
U.03020403	2021-08-26	Mdindo	Yes		M	69.1	No			No	No	No	No	yes			Yes
U.03222401	2021-08-31	Mdindo	Yes		M	69.1	No			No	No	No	No	yes			Yes
U.03014202	2021-08-31	Mdindo	Yes		F	70.1	No			No	No	No	No	yes			Yes
U.03034102	2021-08-25	Mdindo	Yes		F	72	No			No	No	No	No	yes			Yes			Vigoi	39
U.03007601	2021-08-25	Mdindo	Yes		M	72.1	No			No	No	No	No	yes			Yes
U.03025203	2021-08-25	Mdindo	Yes		M	72.1	No			No	No	No	No	yes			Yes
U.03026801	2021-08-31	Mdindo	Yes		M	72.1	No			No	No	Doesn't know	No	yes			Yes
U.03024602	2021-08-25	Mdindo	Yes		F	73.1	No			No	No	No	No	yes			Yes
U.03012401	2021-08-25	Mdindo	Yes		M	74.1	No			No	No	No	No	yes			Yes
U.03008701	2021-08-31	Mdindo	Yes		F	74.1	No			No	No	No	No	yes			Yes
U.03011701	2021-08-31	Mdindo	Yes		M	74.1	No			No	No	No	No	yes			Yes
U.03017801	2021-08-26	Mdindo	Yes		M	75.1	No			No	No	No	No	yes			Yes
U.03020302	2021-08-26	Mdindo	Yes		F	75.1	No			No	No	No	No	yes			Yes
U.03024201	2021-08-25	Mdindo	Yes		F	77.1	No			No	No	No	No	yes			Yes
U.03211601	2021-08-31	Mdindo	Yes		M	78.1	No			No	No	No	No	yes			Yes
U.03009503	2021-08-25	Mdindo	Yes		F	79.1	No			No	No	No	No	yes			Yes
U.03024601	2021-08-25	Mdindo	Yes		M	81.1	No			No	No	No	No	yes			Yes
U.03019801	2021-08-27	Mdindo	Yes		M	83.1	No			No	No	No	No	yes			Yes
U.03004201	2021-08-25	Mdindo	Yes		M	84.4	No			No	yes	yes	No	yes			Yes						Epilepsy without Nodding Syndrome	14	70.4	no		no	no
U.03017909	2021-08-26	Mdindo	Yes		F	84.8	No			No	No	No	No	yes			Yes				4
U.03000304	2021-08-25	Mdindo	Yes					No						yes			yes					Head injury	Epilepsy without Nodding Syndrome	2	NA	no	NA	No	No	Head injury	No
U.03034101	2021-08-25	Mdindo	Yes		M	85.1	No			No	No	No	No	yes			no			Uhengule	50
U.03017501	2021-08-26	Mdindo	Yes		M	86.1	No			No	No	No	No	yes			no
U.03030102	2021-08-26	Mdindo	Yes		F	18	No			No	No	No	No	No	Yes		No	Yes		Mdindo	18
U.03024804	2021-08-25	Mdindo	Yes		F	18.1	No			No	No	No	No	No	Yes		No	Yes			1
U.03012805	2021-08-24	Mdindo	Yes		F	20.7	No			No	No	No	No	No	Yes		No	Yes		Mdindo	3
U.03106702	2021-08-31	Mdindo	Yes		F	24.5	No			No	No	No	No	No	Yes		No	Yes
U.03225502	2021-08-25	Mdindo	Yes		F	27.1	No			No	No	No	No	No	Yes		No	Yes
U.03016703	2021-08-31	Mdindo	Yes		F	26.1								No	Yes		No	no	breasfeeding
U.03015901	2021-08-25	Mdindo	Yes		M		No			No	No	No	No	No	Yes		No	no	sick a the disease				not epilepsy			no
U.03200205	2021-08-25	Mdindo	Yes		M	0	No			No	No	No	No	No	No		No	No		Mdindo	1
U.03026309	2021-08-26	Mdindo	Yes		F	0.1	No			No	No	No	No	No	No		No	No		Mdindo	0
U.03000807	2021-08-25	Mdindo	Yes		F	0.2	No			No	No	No	No	No	No		No	No		Mdindo	0
U.03007308	2021-08-25	Mdindo	Yes		F	0.2	No			No	No	No	No	No	No		No	No		Mdindo	1
U.03021005	2021-08-25	Mdindo	Yes		F	0.2	No			No	No	No	No	No	No		No	No		Mdindo	1
U.03002207	2021-08-24	Mdindo	Yes		M	0.4	No			No	No	No	No	No	No	aged under 5 years	No	No	aged under 5 years	Mahenge	0
U.03013604	2021-08-26	Mdindo	Yes		F	0.4	No			No	No	No	No	No	No		No	No		Mdindo	0
U.03018709	2021-08-26	Mdindo	Yes		F	0.4	No			No	No	No	No	No	No		No	No		Mdindo	1
U.03010309	2021-08-25	Mdindo	Yes		F	0.6	No			No	No	No	No	No	No		No	No		Mdindo	1
U.03010805	2021-08-25	Mdindo	Yes		M	0.6	Doesn't know			Doesn't know	Doesn't know	Doesn't know	No	No	No		No	No		Mdindo	0
U.03024108	2021-08-25	Mdindo	Yes		F	0.6	No			No	No	No	No	No	No		No	No			1
U.03016713	2021-08-31	Mdindo	Yes		M	0.6	No			No	No	No	No	No	No		No	No		Mdindo	1
U.03001604	2021-08-25	Mdindo	Yes		F	0.7	No			No	No	No	No	No	No		No	No		Mdindo	0
U.03017913	2021-08-26	Mdindo	Yes		M	0.7	No			No	No	No	No	No	No		No	No			0
U.03011105	2021-08-31	Mdindo	Yes		F	0.7	No			Doesn't know	No	No	No	No	No		No	No		Mdindo	0
U.03019307	2021-08-31	Mdindo	Yes		M	0.7	No			No	No	No	No	No	No		No	No		Mdindo	0
U.03026903	2021-08-24	Mdindo	Yes		M	0.8	No			No	No	No	No	No	No	aged under 5 years	No	No	aged under 5 years	Mdindo	1
U.03035607	2021-08-25	Mdindo	Yes		M	0.8	No			No	No	No	No	No	No		No	No		Mahenge	0
U.03020305	2021-08-26	Mdindo	Yes		F	0.8	No			No	No	No	No	No	No		No	No		Mdindo	1
U.03011312	2021-08-26	Mdindo	Yes		M	0.9	No			No	No	No	No	No	No		No	No			0
U.03017705	2021-08-31	Mdindo	Yes		M	0.9	No			No	No	No	No	No	No		No	No		Mahenge	1
U.03027004	2021-08-24	Mdindo	no	1	F	1	No			No	No	No	No	No	No	aged under 5 years	No	No	aged under 5 years	Mdindo	1
U.03033503	2021-08-25	Mdindo	Yes		M	1	No			No	No	No	No	No	No		No	No		Mdindo	1
U.03038105	2021-08-25	Mdindo	no	2	F	1	No			No	No	No	No	No	No		No	No		Mdindo	1
U.03011207	2021-08-31	Mdindo	Yes		F	1	No			No	No	No	No	No	No		No	No		Mdindo	1
U.03020606	2021-08-26	Mdindo	Yes		M	1.1	No			No	No	No	No	No	No		No	No			1
U.03037103	2021-08-25	Mdindo	Yes		M	1.2	No			No	No	No	No	No	No		No	No		Mdindo	1
U.03036107	2021-08-26	Mdindo	no	2	F	1.2	No			No	No	No	No	No	No		No	No		Mdindo	1
U.03222704	2021-08-26	Mdindo	Yes		F	1.2	No			No	No	No	No	No	No		No	No		Mdindo	1
U.03024404	2021-08-31	Mdindo	Yes		F	1.2	No			No	No	No	No	No	No		No	No		Mdindo	1
U.03001306	2021-08-25	Mdindo	Yes		M	1.3	No			No	No	No	No	No	No		No	No		Mdindo	1
U.03007504	2021-08-25	Mdindo	Yes		F	1.4	No			No	No	No	No	No	No		No	No		Mdindo	1
U.03037308	2021-08-25	Mdindo	no	1	F	1.4	No			No	No	No	No	No	No		No	No		Mdindo	1
U.03007505	2021-08-31	Mdindo	Yes		F	1.4	No			No	No	No	No	No	No		No	No		Mdindo	1
U.03005906	2021-08-24	Mdindo	Yes		M	1.5	No			No	No	No	No	No	No	aged under 5 years	No	No	aged under 5 years	Mdindo	1
U.03023008	2021-08-24	Mdindo	Yes		F	1.5	No			No	No	No	No	No	No	aged under 5 years	No	No	aged under 5 years	Mdindo	1
U.03214307	2021-08-25	Mdindo	Yes		M	1.5	No			No	No	No	No	No	No		No	No		Mdindo	1
U.03015403	2021-08-31	Mdindo	Yes		F	1.5	No			No	No	No	No	No	No		No	No		Mdindo	1
U.03010207	2021-08-25	Mdindo	Yes		F	1.6	No			No	No	No	No	No	No		No	No		Mdindo	2
U.03035403	2021-08-26	Mdindo	Yes		M	1.6	No			No	No	No	No	No	No		No	No		Mdindo	1
U.03022605	2021-08-24	Mdindo	Yes		F	1.7	No			No	No	No	No	No	No	aged under 5 years	No	No	aged under 5 years	Mdindo	2
U.03010509	2021-08-25	Mdindo	Yes		F	1.7	No			No	No	No	No	No	No		No	No		Mdindo	2
U.03024614	2021-08-25	Mdindo	Yes		F	1.7	No			No	No	No	No	No	No		No	No		Mdindo	2
U.03011317	2021-08-26	Mdindo	Yes		F	1.7	No			No	No	No	No	No	No		No	No			1
U.03002904	2021-08-25	Mdindo	Yes		M	1.8	No			No	No	No	No	No	No		No	No		Mdindo	1
U.03004005	2021-08-25	Mdindo	Yes		F	1.8	No			No	No	No	No	No	No		No	No		Mdindo	2
U.03007606	2021-08-25	Mdindo	Yes		M	1.8	No			No	No	No	No	No	No		No	No		Mdindo	2
U.03009604	2021-08-25	Mdindo	Yes		F	1.8	No			No	No	No	No	No	No		No	No		Mdindo	1
U.03022905	2021-08-24	Mdindo	Yes		F	1.9	No			No	No	No	No	No	No	aged under 5 years	No	No	aged under 5 years	Home	1
U.03025808	2021-08-25	Mdindo	Yes		M	1.9	No			No	No	No	No	No	No		No	No		Mdindo	2
U.03011315	2021-08-26	Mdindo	Yes		M	1.9	No			No	No	No	No	No	No		No	No			1
U.03035204	2021-08-25	Mdindo	Yes		M	2.1	yes	yes	yes	yes	yes	No	yes	No	No		No	No		Mdindo	2	Severe Malaria	not epilepsy	1	1.1	no		No	No	malaria	no
U.03006209	2021-08-24	Mdindo	Yes		M	2.1	No			No	No	No	No	No	No	aged under 5 years	No	No	aged under 5 years	Mdindo	2
U.03024107	2021-08-25	Mdindo	Yes		F	2.1	No			No	No	No	No	No	No		No	No			1
U.03025108	2021-08-25	Mdindo	Yes		F	2.1	No			No	No	No	No	No	No		No	No		Mdindo	2
U.03225505	2021-08-25	Mdindo	Yes		F	2.1	No			No	No	No	No	No	No		No	No		Mdindo	2
U.03011314	2021-08-26	Mdindo	Yes		F	2.1	No			No	No	No	No	No	No		No	No			4
U.03020703	2021-08-26	Mdindo	Yes		F	2.1	No			No	No	No	No	No	No		No	No			2
U.03001104	2021-08-31	Mdindo	Yes		M	2.1	No			No	No	No	No	No	No		No	No		Mdindo	2
U.03005806	2021-08-24	Mdindo	Yes		M	2.2	No			No	No	No	No	No	No	aged under 5 years	No	No	aged under 5 years	mdindo	2
U.03005008	2021-08-25	Mdindo	Yes		M	2.2	No			No	No	No	No	No	No		No	No		Mdindo	2
U.03013006	2021-08-25	Mdindo	Yes		F	2.2	No			No	No	No	No	No	No		No	No			2
U.03222504	2021-08-31	Mdindo	Yes		M	2.2	No			No	No	No	No	No	No		No	No		Mdindo	2
U.03001003	2021-08-25	Mdindo	Yes		F	2.3	No			No	No	No	No	No	No		No	No		Mdindo	2
U.03001704	2021-08-25	Mdindo	Yes		F	2.4	No			No	No	No	No	No	No		No	No		Mdindo	2
U.03019013	2021-08-26	Mdindo	Yes		M	2.4	No			No	No	No	No	No	No		No	No		Mdindo	2
U.03016109	2021-08-31	Mdindo	Yes		M	2.4	No			No	No	No	No	No	No		No	No
U.03007111	2021-08-25	Mdindo	Yes		F	2.5	No			No	No	No	No	No	No		No	No		Mdindo	2
U.03030607	2021-08-25	Mdindo	Yes		M	2.5	No			No	No	No	No	No	No		No	No		Kwiro	3
U.03216206	2021-08-25	Mdindo	Yes		M	2.5	No			No	No	No	No	No	No		No	No		Mahenge	3
U.03030008	2021-08-24	Mdindo	Yes		M	2.6	No			No	No	No	No	No	No	aged under 5 years	No	No	aged under 5 years	Mdindo	2
U.03111406	2021-08-25	Mdindo	Yes		M	2.6	No			No	No	No	No	No	No		No	No		Mdindo	2
U.03017405	2021-08-26	Mdindo	Yes		M	2.6	No			No	No	No	No	No	No		No	No		Mdindo	3
U.03023206	2021-08-31	Mdindo	Yes		F	2.6	No			No	No	No	No	No	No		No	No		Mdindo	1
U.03009107	2021-08-25	Mdindo	Yes		F	2.7	No			No	No	No	No	No	No		No	No			3
U.03001505	2021-08-25	Mdindo	Yes		M	2.8	No			No	No	No	No	No	No		No	No		Mahenge	3
U.03007307	2021-08-25	Mdindo	Yes		F	2.8	No			No	No	No	No	No	No		No	No		Mdindo	3
U.03024905	2021-08-25	Mdindo	Yes		M	2.8	No			No	No	No	No	No	No		No	No		Mdindo	3
U.03000308	2021-08-25	Mdindo	Yes		M	2.9	No			No	No	No	No	No	No		No	No			4
U.03021805	2021-08-25	Mdindo	Yes		F	2.9	No			No	No	No	No	No	No		No	No		Mdindo	3
U.03017912	2021-08-26	Mdindo	Yes		M	2.9	No			No	No	No	No	No	No		No	No			2
U.03024208	2021-08-25	Mdindo	Yes		M	3.1	No			No	No	No	No	No	No		No	No		Mdindo	3
U.03025107	2021-08-25	Mdindo	Yes		M	3.1	No			No	No	No	No	No	No		No	No		Mdindo	3
U.03004209	2021-08-26	Mdindo	Yes		M	3.1	No			No	No	No	No	No	No		No	No			4
U.03017914	2021-08-26	Mdindo	Yes		M	3.1	No			No	No	No	No	No	No		No	No			4
U.03021004	2021-08-25	Mdindo	Yes		M	3.2	No			No	No	No	No	No	No		No	No		Mdindo	3
U.03105008	2021-08-31	Mdindo	Yes		M	3.2	No			No	No	No	No	No	No		No	No		Mdindo	4
U.03108206	2021-08-31	Mdindo	Yes		M	3.2	No			No	No	No	No	No	No		No	No		Mdindo	3
U.03013103	2021-08-25	Mdindo	Yes		M	3.3	No			No	No	No	No	No	No		No	No		Mahenge	4
U.03216407	2021-08-25	Mdindo	Yes		F	3.3	No			No	No	No	No	No	No		No	No		Mdindo	2
U.03024506	2021-08-26	Mdindo	Yes		F	3.3	No			No	No	No	No	No	No		No	No		Mdindo	3
U.03008103	2021-08-25	Mdindo	Yes		M	3.4	No			No	No	No	No	No	No		No	No		Mdindo	3
U.03012402	2021-08-25	Mdindo	Yes		F	3.4	No			No	No	No	No	No	No		No	No		Mdindo	3
U.03018708	2021-08-26	Mdindo	Yes		M	3.5	No			No	No	No	No	No	No		No	No		Mdindo	3
U.03014004	2021-08-31	Mdindo	Yes		F	3.5	No			No	No	No	No	No	No		No	No		Mdindo	3
U.03106704	2021-08-31	Mdindo	Yes		M	3.6	No			No	No	No	No	No	No	did not have access to the drug	No	No	did not have access to the drug
U.03009306	2021-08-31	Mdindo	Yes		M	3.7	No			No	No	No	No	No	No		No	No		Mdindo	3
U.03027003	2021-08-24	Mdindo	no	1	M	3.9	No			No	No	No	No	No	No	aged under 5 years	No	No	aged under 5 years	Mdindo	4
U.03223006	2021-08-31	Mdindo	Yes		F	3.9	No			No	No	No	No	No	No		No	No
U.03003511	2021-08-25	Mdindo	Yes		M	4	No			No	No	No	No	No	No		No	No		Mdindo	4
U.03037705	2021-08-25	Mdindo	Yes		F	4	No			No	No	No	No	No	No		No	No		Mdindo	4
U.03114107	2021-08-25	Mdindo	Yes		M	4	No			No	No	No	No	No	No		No	No		Mdindo	4
U.03018207	2021-08-26	Mdindo	Yes		F	4	No			No	No	No	No	No	No		No	No			0
U.03014108	2021-08-31	Mdindo	Yes		M	4	No			No	No	No	No	No	No		No	No		Mdindo	4
U.03003510	2021-08-25	Mdindo	Yes		F	4.1	No			No	No	No	No	No	No		No	No		Mdindo	4
U.03005007	2021-08-25	Mdindo	Yes		F	4.1	No			No	No	No	No	No	No		No	No
U.03008902	2021-08-25	Mdindo	Yes		F	4.1	No			No	No	No	No	No	No		No	No		Mdindo	4
U.03009106	2021-08-25	Mdindo	Yes		F	4.1	No			No	No	No	No	No	No		No	No			3
U.03037806	2021-08-25	Mdindo	no	1	F	4.1	No			No	No	No	No	No	No		No	No		Msogezi	1
U.03017915	2021-08-26	Mdindo	Yes		M	4.1	No			No	No	No	No	No	No		No	No			4
U.03026308	2021-08-26	Mdindo	Yes		M	4.1	No			No	No	No	No	No	No		No	No			1
U.03222703	2021-08-26	Mdindo	Yes		F	4.1	No			No	No	No	No	No	No		No	No
U.03016712	2021-08-31	Mdindo	Yes		F	4.2	No			No	No	No	No	No	No		No	No		Mndindo	4
U.03222503	2021-08-31	Mdindo	Yes		F	4.2	No			No	No	No	No	No	No		No	No
U.03009205	2021-08-24	Mdindo	Yes		M	4.3	No			No	No	No	No	No	No	aged under 5 years	No	No	aged under 5 years	Mdindo	4
U.03010308	2021-08-25	Mdindo	Yes		F	4.3	No			No	No	No	No	No	No		No	No		Mdindo	4
U.03020604	2021-08-26	Mdindo	Yes		M	4.3	No			No	No	No	No	No	No		No	No		Mdindo	4
U.03013407	2021-08-25	Mdindo	Yes		F	4.4	No			No	No	No	No	No	No		No	No		Mdindo	4
U.03025807	2021-08-25	Mdindo	Yes		M	4.4	No			No	No	No	No	No	No		No	No		Mdindo	4
U.03011313	2021-08-26	Mdindo	Yes		F	4.5	No			No	No	No	No	No	No		No	No			4
U.03002706	2021-08-24	Mdindo	Yes		M	4.6	No			No	No	No	No	No	No	aged under 5 years	No	No	aged under 5 years	Mdindo	4
U.03001603	2021-08-25	Mdindo	Yes		M	4.6	No			No	No	No	No	No	No		No	No		Mdindo	4
U.03038104	2021-08-25	Mdindo	no	2	F	4.6	No			No	No	No	No	No	No		No	No		Nawenge	2
U.03026307	2021-08-26	Mdindo	Yes		F	4.6	No			No	No	No	No	No	No		No	No
U.03024904	2021-08-25	Mdindo	Yes		M	4.7	No			No	No	No	No	No	No		No	No
U.03023707	2021-08-31	Mdindo	Yes		M	4.7	No			No	No	No	No	No	No		No	No
U.03012306	2021-08-31	Mdindo	Yes		M	4.9	No			No	No	No	No	No	No		No	No
U.03019012	2021-08-26	Mdindo	Yes		F	5	No			No	No	No	No	No	No		No	No		Mdindo	4
U.03011206	2021-08-31	Mdindo	Yes		M	5	No			No	No	No	No	No	No		No	No			5
U.03024612	2021-08-25	Mdindo	Yes		F	5.2	No			No	No	No	No	No	No		No	No
U.03031108	2021-08-25	Mdindo	Yes		F	5.2	No			No	No	No	No	No	No		No	No		Mdindo	5
U.03009904	2021-08-25	Mdindo	Yes		F	5.6	No			No	No	No	No	No	No	aged under 5 years	No	No	aged under 5 years
U.03020304	2021-08-26	Mdindo	Yes		M	5.6	No			No	No	No	No	No	No		No	No
U.03018707	2021-08-31	Mdindo	Yes		F	5.9	No			No	No	No	No	No	No		No	No
U.03206603	2021-08-31	Mdindo	Yes		M	6.1	No			No	No	No	No	No	No	did not have access to the drug	No	No	did not have access to the drug
U.03019306	2021-08-31	Mdindo	Yes		M	7.1	No			No	No	No	No	No	No		No	No
U.03037307	2021-08-25	Mdindo	no	1	F	7.2	No			No	No	No	No	No	No		No	No		Mdindo	7
U.03021208	2021-08-31	Mdindo	Yes		M	10.1	No			No	No	No	No	No	No		No	No
U.03038201	2021-08-24	Mdindo	Yes		F	65.1	No			No	No	yes	No	No	No	patient (sick)	No	No	sick	Mbagula	20
U.03002206	2021-08-24	Mdindo	Yes		F	83.6	No			No	No	No	No	No	No	Not present during distribution	No	No	Not present during distribution	Mdindo	19
U.03014805	2021-08-25	Mdindo	Yes		F	6.1	No			No	No	No	No	No	No	Not sick with the disease	No	Doesn't know	Not sick with the disease	Mdindo	6
U.03015903	2021-08-25	Mdindo	Yes		F	14.4	No			No	No	No	No	No	No	Not sick with the disease	No	Doesn't know	Not sick with the disease		14
U.03021908	2021-08-25	Mdindo	Yes		F	16	No			No	No	No	No	No	No	Not sick with the disease	No	Doesn't know	Not sick with the disease		0
U.03019503	2021-08-26	Mdindo	Yes		F	19	No			No	No	No	No	No	No		No	Doesn't know
U.03016705	2021-08-31	Mdindo	Yes		F	22.1	No			No	No	No	No	No	No		No	Doesn't know
U.03010803	2021-08-25	Mdindo	Yes		F	23.8	No			No	No	No	No	No	No		No	Doesn't know
U.03114505	2021-08-25	Mdindo	Yes		M	37.1	No			No	No	No	No	No	No	He is not sick /does not want to take it	No	Doesn't know	He is not sick /does not want to take it		3
U.03005401	2021-08-25	Mdindo	Yes		M	43.5	yes	yes	yes	yes	yes	yes	yes	No	No	Absent from March to August (working in the field)	No	Doesn't know	Absent from March to August (working in the field)	Mdindo	43
U.03026202	2021-08-26	Mdindo	Yes		F	51.7	No			No	No	No	No	No	No		No	Doesn't know
U.03015902	2021-08-25	Mdindo	Yes		F	52.4	No			No	No	No	No	No	No	Not sick with the disease	No	Doesn't know	Not sick with the disease		52
U.03004302	2021-08-25	Mdindo	Yes		F	60.1	No			No	No	No	No	No	No	Not present during distribution	No	Doesn't know	Not present during distribution		1
U.03026201	2021-08-26	Mdindo	Yes		M	60.1	No			No	No	No	No	No	No		No	Doesn't know
U.03109901	2021-08-31	Mdindo	Yes		F	65.1	No			No	No	No	No	No	No		No	Doesn't know
U.03021401	2021-08-25	Mdindo	Yes		M	70.1	No			No	No	No	No	No	No		No	Doesn't know
U.03032901	2021-08-25	Mdindo	Yes		M	86.4	No			No	No	No	No	No	No	Doesn't want to take it	No	Doesn't know	Doesn't want to take it	Mbagula	34
U.03122703	2021-08-31	Mdindo	Yes		F	18.1	No			No	No	No	No	yes			No	Yes			1
U.03035302	2021-08-25	Mdindo	Yes		F	18.6	No			No	No	No	No	yes			No	Yes		Makanga	1
U.03030702	2021-08-25	Mdindo	Yes		F	19.2	No			No	No	No	No	yes			No	Yes		Msogezi	17
U.03024606	2021-08-25	Mdindo	Yes		F	42.1	No			No	No	No	No	yes			No	Yes
U.03016706	2021-08-31	Mdindo	Yes		F	19.1	No			No	No	No	No	yes			No	Doesn't know
U.03021405	2021-08-25	Mdindo	Yes		F	20.1	No			No	No	No	No	yes			No	Doesn't know
U.03025605	2021-08-25	Mdindo	Yes		F	23.2	No			No	No	No	No	yes			No	Doesn't know	Absent (traveling)		2
U.03001206	2021-08-25	Mdindo	Yes		F	25.1	No			No	No	No	No	yes			No	Doesn't know	Not present during distribution		1
U.03010802	2021-08-25	Mdindo	Yes		F	30.7	No			No	No	No	No	yes			No	Doesn't know
U.03225501	2021-08-25	Mdindo	Yes		M	43.1	No			No	No	No	No	yes			No	Doesn't know
U.03003701	2021-08-25	Mdindo	Yes		M	43.7	No			No	No	No	No	yes			No	Doesn't know
U.03025701	2021-08-25	Mdindo	Yes		F	47.1	No			No	No	No	No	yes			No	Doesn't know
U.03024301	2021-08-25	Mdindo	Yes		M	51.1	No			No	No	No	No	yes			No	Doesn't know
U.03021402	2021-08-25	Mdindo	Yes		F	56.1	No			No	No	No	No	yes			Doesn't know
U.03025301	2021-08-31	Mdindo	Yes		F	79	No			No	No	No	No	yes			Doesn't know
U.03035100	2021-08-25	Mdindo	Yes		M	0	Doesn't know			Doesn't know	Doesn't know	Doesn't know	Doesn't know	Doesn't know			Doesn't know			Mdindo	0
U.03011204	2021-08-31	Mdindo	Yes		F	4.1								Doesn't know			Doesn't know
U.03016710	2021-08-31	Mdindo	Yes		M	4.9								Doesn't know			Doesn't know
U.03225504	2021-08-25	Mdindo	Yes		M	5.8	No			No	No	No	No	Doesn't know			Doesn't know
U.03106606	2021-08-31	Mdindo	Yes		M	6.6								Doesn't know			Doesn't know
U.03106605	2021-08-31	Mdindo	Yes		M	8								Doesn't know			Doesn't know
U.03023105	2021-08-31	Mdindo	Yes		M	8.8								Doesn't know			Doesn't know
U.03025704	2021-08-25	Mdindo	Yes		M	9.2	No			No	No	No	No	Doesn't know			Doesn't know				1
U.03026305	2021-08-26	Mdindo	Yes		M	9.9	No			No	No	No	No	Doesn't know			Doesn't know
U.03016503	2021-08-31	Mdindo	Yes		M	12.2								Doesn't know			Doesn't know
U.03023104	2021-08-31	Mdindo	Yes		M	12.6								Doesn't know			Doesn't know
U.03106604	2021-08-31	Mdindo	Yes		F	13								Doesn't know			Doesn't know
U.03023103	2021-08-31	Mdindo	Yes		M	14.9								Doesn't know			Doesn't know
U.03106603	2021-08-31	Mdindo	Yes		M	15.9								Doesn't know			Doesn't know
U.03011203	2021-08-31	Mdindo	Yes		M	19.1								Doesn't know			Doesn't know
U.03024803	2021-08-25	Mdindo	Yes		M	21.1	No			No	No	Doesn't know	Doesn't know	Doesn't know			Doesn't know
U.03011403	2021-08-31	Mdindo	Yes		F	21.1								Doesn't know			Doesn't know
U.03024802	2021-08-25	Mdindo	Yes		M	23.2	No			No	No	No	No	Doesn't know			Doesn't know
U.03010903	2021-08-31	Mdindo	Yes		M	23.7								Doesn't know			Doesn't know
U.03016704	2021-08-31	Mdindo	Yes		F	25.1								Doesn't know			Doesn't know
U.03013803	2021-08-31	Mdindo	Yes		M	25.5								Doesn't know			Doesn't know
U.03001102	2021-08-31	Mdindo	Yes		M	30.1								Doesn't know			Doesn't know
U.03106602	2021-08-31	Mdindo	Yes		F	36.7								Doesn't know			Doesn't know
U.03011202	2021-08-31	Mdindo	Yes		F	43.1								Doesn't know			Doesn't know
U.03023102	2021-08-31	Mdindo	Yes		F	44.1								Doesn't know			Doesn't know
U.03018604	2021-08-25	Mdindo	Yes		M	45.1	No			No	No	No	No	Doesn't know			Doesn't know				1
U.03023101	2021-08-31	Mdindo	Yes		M	48								Doesn't know			Doesn't know
U.03019502	2021-08-26	Mdindo	Yes		F	51.1	No			Doesn't know	Doesn't know	Doesn't know	Doesn't know	Doesn't know			Doesn't know
U.03024604	2021-08-25	Mdindo	Yes		M	53.1	No			No	No	No	No	Doesn't know	No		Doesn't know
U.03012106	2021-08-24	Mdindo	Yes		M	2.5	No			No	No	No	No	Doesn't know			Doesn't know			Mdindo	2
U.03011503	2021-08-31	Mdindo	Yes		F	17.1	No			No	No	No	No	yes			Doesn't know
U.03024801	2021-08-25	Mdindo	Yes		M	25.9	No			No	No	No	No	yes			Doesn't know
U.03008105	2021-08-25	Mdindo	Yes		F	7.8
U.03008503	2021-08-25	Mdindo	Yes		M	14.1
U.03019505	2021-08-26	Mdindo	Yes		M	14.3
U.03020404	2021-08-26	Mdindo	Yes		F	14.3
U.03009103	2021-08-25	Mdindo	Yes		M	15.1
U.03024504	2021-08-26	Mdindo	Yes		F	15.5
U.03017403	2021-08-26	Mdindo	Yes		F	16.1
U.03010704	2021-08-25	Mdindo	Yes		M	18.1
U.03014902	2021-08-25	Mdindo	Yes		F	18.1
U.03008003	2021-08-25	Mdindo	Yes		M	18.3
U.03024503	2021-08-26	Mdindo	Yes		F	20.2
U.03020903	2021-08-25	Mdindo	Yes		M	24.1
U.03010404	2021-08-27	Mdindo	Yes		M	25.1
U.03010103	2021-08-25	Mdindo	Yes		M	25.3
U.03010104	2021-08-25	Mdindo	Yes		M	25.3
U.03008104	2021-08-25	Mdindo	Yes		F	27.1
U.03010402	2021-08-27	Mdindo	Yes		M	30.1
U.03020503	2021-08-26	Mdindo	Yes		M	40.4
U.03004202	2021-08-25	Mdindo	Yes		M	42.1
U.03024502	2021-08-26	Mdindo	Yes		M	43.1
U.03019501	2021-08-26	Mdindo	Yes		F	76
U.03009102	2021-08-25	Mdindo	Yes		F	80.8
U.03009101	2021-08-25	Mdindo	Yes		M	81.1
U.03014901	2021-08-25	Mdindo	Yes		F																		Epilepsy without Nodding Syndrome	14	-14	no		NA	NA
U.04011205	2021-08-26	Msogezi	Yes		M	17	No			No	No	No	No	Doesn't know			Yes				1
U.04020903	2021-08-31	Msogezi	Yes		F	17	No			No	No	No	No	Doesn't know			Yes
U.04011204	2021-08-26	Msogezi	Yes		M	23.1	No			No	No	No	No	Doesn't know			Yes				1
U.04014807	2021-08-27	Msogezi	Yes		F	29.1	No			No	No	No	No	Doesn't know			Yes				1
U.04020301	2021-08-31	Msogezi	Yes		F	54.1	No			No	No	No	No	Doesn't know			Yes
U.04015701	2021-08-31	Msogezi	Yes		F	66.3	No			No	No	No	No	Doesn't know			Yes
U.04015901	2021-08-31	Msogezi	Yes		M	27.1	No			No	No	No	No	No	Yes		Yes
U.04038602	2021-08-27	Msogezi	Yes		F	28.3	No			No	No	No	No	No	Yes		Yes
U.04225102	2021-08-31	Msogezi	Yes		F	30.2	No			No	No	No	No	No	Yes		Yes
U.04031002	2021-08-27	Msogezi	Yes		F	41.3	No			No	No	No	No	No	Yes		Yes
U.04010506	2021-08-26	Msogezi	Yes		M	5	No			No	No	No	No	No	No	aged under 5 years	Yes
U.04015503	2021-08-28	Msogezi	Yes		F	5.2	No			No	No	No	No	No	No	aged under 5 years	Yes
U.04043204	2021-08-26	Msogezi	no	Doesn't know	F	5.7	No			No	No	No	No	No	No		Yes			Mahenge	5
U.04050303	2021-08-26	Msogezi	Yes		M	5.7	No			No	No	No	No	No	No	Not present during distribution	Yes			Mahenge	1
U.04028303	2021-08-31	Msogezi	Yes		F	8.1	No			No	No	No	No	No	No		Yes
U.04010505	2021-08-26	Msogezi	Yes		F	9.1	No			No	No	No	No	No	No	aged under 5 years	Yes
U.04045201	2021-08-27	Msogezi	Yes		M	28.1	No			No	No	No	No	No	No	not present during distribution	Yes			Msogezi	28
U.04052101	2021-08-27	Msogezi	Yes		M	30.1	yes	yes	yes	yes	yes	yes	yes	No	No	not present during distribution	Yes			Msogezi	30
U.04043201	2021-08-26	Msogezi	no	Doesn't know	F	38.1	No			No	No	No	No	No	No	Not present during distribution	Yes			Msogezi	3
U.04032903	2021-08-31	Msogezi	Yes		F	52.1	No			No	No	No	No	No	No		Yes				31
U.04044901	2021-08-27	Msogezi	Yes		M	28.1	No			No	No	No	No	No			Yes			Msogezi	28
U.04048101	2021-08-27	Msogezi	Yes		M	0	No			No	No	No	No	yes			Yes			Msogezi	40
U.04047105	2021-08-29	Msogezi	Yes		F	0.2	No			No	No	No	No	yes			Yes			1	1
U.04036008	2021-08-26	Msogezi	Yes		M	0.7	No			No	No	No	No	yes			Yes				3
U.04016305	2021-08-27	Msogezi	Yes		M	1.1	No			No	No	No	No	yes			Yes				2
U.04050204	2021-08-26	Msogezi	no	2	F	1.4	No			No	No	No	No	yes			Yes			msogezi	1
U.04033901	2021-08-31	Msogezi	Yes		F	2.6	No			No	No	No	No	yes			Yes
U.04039002	2021-08-27	Msogezi	Yes		F	2.8	No			No	No	No	No	yes			Yes
U.04034202	2021-08-26	Msogezi	Yes		F	3	yes	No	No	yes	yes	yes	No	yes			Yes						not epilepsy			no
U.04034201	2021-08-26	Msogezi	Yes		M	3	No			No	No	No	No	yes			Yes
U.04034204	2021-08-26	Msogezi	Yes		F	3	No			No	No	No	No	yes			Yes
U.04025501	2021-08-31	Msogezi	Yes		M	3.1	No			No	No	No	No	yes			Yes
U.04031106	2021-08-31	Msogezi	Yes		M	4	No			No	No	No	No	yes			Yes			Msogezi	5
U.04049107	2021-08-27	Msogezi	Yes		M	4.1	No			No	No	No	No	yes			Yes			Msogezi	3
U.04054008	2021-08-27	Msogezi	Yes		M	4.1	No			No	No	No	No	yes			Yes			Msogezi	4
U.04021806	2021-08-31	Msogezi	Yes		F	4.1	No			No	No	No	No	yes			Yes				3
U.04036603	2021-08-31	Msogezi	Yes		F	4.1	No			No	No	No	No	yes			Yes
U.04235301	2021-08-31	Msogezi	Yes		M	4.1	No			No	No	No	No	yes			Yes
U.04009008	2021-08-27	Msogezi	Yes		M	4.2	No			No	No	No	No	yes			Yes			Msogezi	4
U.04010606	2021-08-26	Msogezi	Yes		M	4.5	No			No	No	No	No	yes			Yes
U.04003504	2021-08-27	Msogezi	Yes		M	4.5	No			No	No	No	No	yes			Yes				7
U.04025001	2021-08-27	Msogezi	Yes		M	4.5	No			No	No	No	No	yes			Yes
U.04043106	2021-08-26	Msogezi	no	1	M	4.6	No			No	No	No	No	yes			Yes			Ilagula	1
U.04012304	2021-08-27	Msogezi	Yes		M	4.6	No			No	No	No	No	yes			Yes
U.04024711	2021-08-31	Msogezi	Yes		M	4.6	No			No	No	No	No	yes			Yes			Msogezi	4
U.04019908	2021-08-27	Msogezi	Yes		M	4.7	No			No	No	No	No	yes			Yes
U.04003105	2021-08-31	Msogezi	Yes		F	4.7	No			No	No	No	No	yes			Yes
U.04023805	2021-08-27	Msogezi	Yes		M	4.8	No			No	No	No	No	yes			Yes
U.04023806	2021-08-27	Msogezi	Yes		M	4.8	No			No	No	No	No	yes			Yes
U.04003805	2021-08-27	Msogezi	Yes		F	4.9	No			No	No	No	No	yes			Yes
U.04006106	2021-08-26	Msogezi	Yes		F	5	No			No	No	No	No	yes			Yes
U.04036007	2021-08-26	Msogezi	Yes		M	5.1	No			No	No	No	No	yes			Yes
U.04036207	2021-08-26	Msogezi	Yes		F	5.1	No			No	No	No	No	yes			Yes
U.04019108	2021-08-27	Msogezi	Yes		F	5.1	No			No	No	No	No	yes			Yes
U.04051205	2021-08-27	Msogezi	Yes		M	5.1	No			No	No	No	No	yes			Yes			Msogezi	5
U.04054103	2021-08-27	Msogezi	no	Doesn't know	F	5.1	No			No	No	No	No	yes			Yes			Msogezi	5
U.04047508	2021-08-29	Msogezi	Yes		F	5.1	No			No	No	No	No	yes			Yes			msogezi	5
U.04135204	2021-08-31	Msogezi	Yes		F	5.1	No			No	No	No	No	yes			Yes			Msogezi	6
U.04009105	2021-08-26	Msogezi	Yes		F	5.2	No			No	No	No	No	yes			Yes			Msogezi	6
U.04030706	2021-08-27	Msogezi	Yes		M	5.2	No			No	No	No	No	yes			Yes				6
U.04005004	2021-08-31	Msogezi	Yes		F	5.2	No			No	No	No	No	yes			Yes
U.04033903	2021-08-31	Msogezi	Yes		F	5.2	No			No	No	No	No	yes			Yes
U.04035206	2021-08-31	Msogezi	Yes		M	5.2	No			No	No	No	No	yes			Yes
U.04024508	2021-08-27	Msogezi	Yes		F	5.4	No			No	No	No	No	yes			Yes
U.04129003	2021-08-27	Msogezi	Yes		M	5.5	No			No	No	No	No	yes			Yes
U.04013708	2021-08-26	Msogezi	Yes		M	5.6	No			No	No	No	No	yes			Yes
U.04018607	2021-08-27	Msogezi	Yes		F	5.6	No			No	No	No	No	yes			Yes
U.04225105	2021-08-31	Msogezi	Yes		F	5.6	No			No	No	No	No	yes			Yes
U.04010703	2021-08-26	Msogezi	Yes		M	5.7	No			No	No	No	No	yes			Yes
U.04011508	2021-08-26	Msogezi	Yes		F	5.7	No			No	No	No	No	yes			Yes				5
U.04042107	2021-08-26	Msogezi	Yes		F	5.7	No			No	No	No	No	yes			Yes			Msogezi	6
U.04022603	2021-08-27	Msogezi	Yes		M	5.7	No			No	No	No	No	yes			Yes
U.04025406	2021-08-27	Msogezi	Yes		M	5.7	No			No	No	No	No	yes			Yes			Msogezi	6
U.04031007	2021-08-27	Msogezi	Yes		F	5.7	No			No	No	No	No	yes			Yes
U.04046906	2021-08-27	Msogezi	Yes		M	5.7	No			No	No	No	No	yes			Yes			Msogezi	6
U.04031510	2021-08-31	Msogezi	Yes		F	5.7	No			No	No	No	No	yes			Yes
U.04041809	2021-08-31	Msogezi	Yes		F	5.7	No			No	No	No	No	yes			Yes
U.04009606	2021-08-26	Msogezi	Yes		M	5.8	No			No	No	No	No	yes			Yes
U.04021308	2021-08-27	Msogezi	Yes		F	5.8	No			No	No	No	No	yes			Yes
U.04005303	2021-08-31	Msogezi	Yes		F	5.8	No			No	No	No	No	yes			Yes
U.04011507	2021-08-26	Msogezi	Yes		M	5.9	No			No	No	No	No	yes			Yes
U.04036506	2021-08-26	Msogezi	Yes		F	6	yes	No	No	No	yes	No	Doesn't know	yes			Yes						Epilepsy without Nodding Syndrome	5	1	no		yes	no	no	yes	Yes	No, the year preceding the seizures	Yes	Yes
U.04008804	2021-08-26	Msogezi	Yes		F	6	No			No	No	No	No	yes			Yes				8
U.04031108	2021-08-31	Msogezi	Yes		F	6	No			No	No	No	No	yes			Yes				8
U.04229203	2021-08-31	Msogezi	Yes		M	6	No			No	No	No	No	yes			Yes
U.04001110	2021-08-26	Msogezi	Yes		M	6.1	No			No	No	No	No	yes			Yes
U.04012006	2021-08-26	Msogezi	Yes		F	6.1	No			No	No	No	No	yes			Yes
U.04023413	2021-08-26	Msogezi	Yes		F	6.1	No			No	No	No	No	yes			Yes
U.04027707	2021-08-26	Msogezi	Yes		M	6.1	No			No	No	No	No	yes			Yes
U.04035408	2021-08-26	Msogezi	Yes		M	6.1	No			No	No	No	No	yes			Yes			Msogezi	6
U.04036507	2021-08-26	Msogezi	Yes		M	6.1	No			No	No	No	No	yes			Yes
U.04008005	2021-08-27	Msogezi	Yes		F	6.1	No			No	No	No	No	yes			Yes
U.04012405	2021-08-27	Msogezi	Yes		F	6.1	No			No	No	No	No	yes			Yes
U.04018106	2021-08-27	Msogezi	Yes		M	6.1	No			No	No	No	No	yes			Yes				6
U.04021706	2021-08-27	Msogezi	Yes		M	6.1	No			No	No	No	No	yes			Yes
U.04024503	2021-08-27	Msogezi	Yes		F	6.1	No			No	No	No	No	yes			Yes
U.04025205	2021-08-27	Msogezi	Yes		F	6.1	No			No	No	No	No	yes			Yes
U.04033504	2021-08-27	Msogezi	Yes		F	6.1	No			No	No	No	No	yes			Yes
U.04046802	2021-08-27	Msogezi	Yes		M	6.1	No			No	No	No	No	yes			Yes			Msogezi	15
U.04021410	2021-08-31	Msogezi	Yes		M	6.1	No			No	No	No	No	yes			Yes
U.04033704	2021-08-31	Msogezi	Yes		M	6.1	No			No	No	No	No	yes			Yes
U.04048004	2021-08-31	Msogezi	Yes		F	6.1	No			No	No	No	No	yes			Yes
U.04000803	2021-08-26	Msogezi	Yes		M	6.2	No			No	No	No	No	yes			Yes
U.04003605	2021-08-27	Msogezi	Yes		M	6.2	No			No	No	No	No	yes			Yes
U.04005802	2021-08-27	Msogezi	Yes		M	6.2	No			No	No	No	No	yes			Yes
U.04019504	2021-08-27	Msogezi	Yes		M	6.2	No			No	No	No	No	yes			Yes
U.04035009	2021-08-27	Msogezi	Yes		M	6.2	No			No	No	No	No	yes			Yes				3
U.04019408	2021-08-31	Msogezi	Yes		F	6.2								yes			Yes
U.04002604	2021-08-26	Msogezi	Yes		F	6.3	No			No	No	No	No	yes			Yes
U.04011805	2021-08-26	Msogezi	Yes		F	6.3	No			No	No	No	No	yes			Yes
U.04024307	2021-08-27	Msogezi	Yes		F	6.3	No			No	No	No	No	yes			Yes
U.04029905	2021-08-27	Msogezi	Yes		M	6.3	No			No	No	No	No	yes			Yes
U.04029906	2021-08-27	Msogezi	Yes		F	6.3	No			No	No	No	No	yes			Yes
U.04035004	2021-08-27	Msogezi	Yes		M	6.3	No			No	No	No	No	yes			Yes
U.04007305	2021-08-26	Msogezi	Yes		F	6.4	No			No	No	No	No	yes			Yes
U.04020405	2021-08-26	Msogezi	Yes		M	6.4	No			No	No	No	No	yes			Yes
U.04043902	2021-08-26	Msogezi	Yes		F	6.4	No			No	No	No	No	yes			Yes			Msogezi	4
U.04018805	2021-08-27	Msogezi	Yes		F	6.4	No			No	No	No	No	yes			Yes
U.04047104	2021-08-29	Msogezi	Yes		F	6.4	No			No	No	No	No	yes			Yes			msogezi	6
U.04041403	2021-08-31	Msogezi	Yes		F	6.4	No			No	No	No	No	yes			Yes
U.04011208	2021-08-26	Msogezi	Yes		M	6.5	No			No	No	No	No	yes			Yes				2
U.04030805	2021-08-27	Msogezi	Yes		F	6.5	No			No	No	No	No	yes			Yes
U.04023104	2021-08-31	Msogezi	Yes		F	6.5	No			No	No	No	No	yes			Yes
U.04013906	2021-08-26	Msogezi	Yes		M	6.6	No			No	No	No	No	yes			Yes
U.04022303	2021-08-26	Msogezi	Yes		M	6.6	No			No	No	No	No	yes			Yes
U.04052603	2021-08-27	Msogezi	Yes		F	6.6	No			No	No	No	No	yes			Yes			Msogexi	6
U.04235306	2021-08-31	Msogezi	Yes		M	6.6	No			No	No	No	No	yes			Yes
U.04029707	2021-08-27	Msogezi	Yes		M	6.7	No			No	No	No	No	yes			Yes
U.04049007	2021-08-27	Msogezi	Yes		M	6.7	No			No	No	No	No	yes			Yes			Msogezi	6
U.04010403	2021-08-31	Msogezi	Yes		F	6.7	yes	No	No	No	No	yes	No	yes			Yes
U.04035109	2021-08-26	Msogezi	Yes		F	6.8	No			No	No	No	No	yes			Yes				7
U.04044703	2021-08-26	Msogezi	Yes		F	6.8	No			No	No	No	No	yes			Yes			Msogezi	7
U.04013006	2021-08-27	Msogezi	Yes		F	6.8	No			No	No	No	No	yes			Yes
U.04029808	2021-08-28	Msogezi	Yes		F	6.8	No			No	No	No	No	yes			Yes
U.04007307	2021-08-26	Msogezi	Yes		F	6.9	No			No	No	No	No	yes			Yes			Msogezi	7
U.04029810	2021-08-28	Msogezi	Yes		F	6.9	No			Doesn't know	Doesn't know	Doesn't know	Doesn't know	yes			Yes
U.04043105	2021-08-26	Msogezi	no	1	M	7	No			No	No	No	No	yes			Yes			Msogezi	1
U.04044502	2021-08-26	Msogezi	Yes		M	7	No			No	No	No	No	yes			Yes			Msogezi	7
U.04028608	2021-08-27	Msogezi	Yes		F	7	No			No	No	No	No	yes			Yes
U.04029607	2021-08-27	Msogezi	Yes		M	7	No			No	No	No	No	yes			Yes
U.04033605	2021-08-27	Msogezi	Yes		M	7								yes			Yes			Msogez	9
U.04135405	2021-08-31	Msogezi	Yes		M	7	No			No	No	No	No	yes			Yes				1
U.04035706	2021-08-31	Msogezi	Yes		M	7	No			No	No	No	No	yes			Yes
U.04035806	2021-08-26	Msogezi	Yes		M	7.1	No			No	No	No	No	yes			Yes
U.04036303	2021-08-26	Msogezi	Yes		F	7.1	No			No	No	No	No	yes			Yes
U.04017412	2021-08-27	Msogezi	Yes		F	7.1	No			yes	yes	No	yes	yes			Yes
U.04027206	2021-08-27	Msogezi	Yes		M	7.1	No			No	No	No	No	yes			Yes				1
U.04032004	2021-08-27	Msogezi	no		F	7.1	No			No	No	No	No	yes			Yes			Msogez	7
U.04032206	2021-08-27	Msogezi	Yes		M	7.1	No			No	No	No	No	yes			Yes
U.04033208	2021-08-27	Msogezi	Yes		F	7.1	No			No	No	No	No	yes			Yes
U.04045609	2021-08-27	Msogezi	Yes		F	7.1	No			No	No	No	No	yes			Yes			Msogezi	13
U.04046904	2021-08-27	Msogezi	Yes		F	7.1	No			No	No	No	No	yes			Yes			Msogezi	8
U.04049106	2021-08-27	Msogezi	Yes		M	7.1	No			No	No	No	No	yes			Yes			Msogezi	7
U.04051103	2021-08-27	Msogezi	Yes		M	7.1	No			No	No	No	No	yes			Yes			Msogezi	7
U.04054007	2021-08-27	Msogezi	Yes		M	7.1	No			No	No	No	No	yes			Yes			Msogezi	7
U.04046505	2021-08-27	Msogezi	Yes		F	7.1								yes			Yes			msogezi	8
U.04053606	2021-08-27	Msogezi	Yes		F	7.1								yes			Yes			Msogezi	7
U.04014908	2021-08-28	Msogezi	Yes		F	7.1	No			No	No	No	No	yes			Yes
U.04017607	2021-08-29	Msogezi	Yes		F	7.1	No			No	No	No	No	yes			Yes
U.04045502	2021-08-29	Msogezi	Yes		F	7.1	No			No	No	No	No	yes			Yes			msogez	7
U.04047407	2021-08-29	Msogezi	Yes		F	7.1	No			No	No	No	No	yes			Yes			msogezi	7
U.04047507	2021-08-29	Msogezi	Yes		F	7.1	No			No	No	No	No	yes			Yes			msogezi	7
U.04031306	2021-08-31	Msogezi	Yes		F	7.1	No			No	No	No	No	yes			Yes				7
U.04020304	2021-08-31	Msogezi	Yes		M	7.1	No			No	No	No	No	yes			Yes				3
U.04014705	2021-08-31	Msogezi	Yes		M	7.1	No			No	No	No	No	yes			Yes
U.04023503	2021-08-31	Msogezi	Yes		M	7.1	No			No	No	No	No	yes			Yes
U.04031105	2021-08-31	Msogezi	Yes		F	7.1	No			No	No	No	No	yes			Yes			Msogez	8
U.04235502	2021-08-31	Msogezi	Yes		F	7.1	No			No	No	No	No	yes			Yes
U.04009104	2021-08-26	Msogezi	Yes		F	7.2	No			No	No	No	No	yes			Yes			Msogezi	7
U.04011007	2021-08-26	Msogezi	Yes		M	7.2	No			No	No	No	No	yes			Yes
U.04016603	2021-08-27	Msogezi	Yes		M	7.2	No			No	No	No	No	yes			Yes			Msogez	4
U.04030506	2021-08-31	Msogezi	Yes		F	7.2	No			No	No	No	No	yes			Yes			Msogezi	7
U.04024309	2021-08-27	Msogezi	Yes		M	7.3	No			No	No	No	No	yes			Yes				4
U.04024408	2021-08-27	Msogezi	Yes		M	7.3	No			No	No	No	No	yes			Yes
U.04005003	2021-08-31	Msogezi	Yes		F	7.3	No			No	No	No	No	yes			Yes
U.04004807	2021-08-26	Msogezi	Yes		F	7.4	No			No	No	No	No	yes			Yes
U.04024507	2021-08-27	Msogezi	Yes		F	7.4	No			No	No	No	No	yes			Yes
U.04055103	2021-08-27	Msogezi	Yes		M	7.4	No			No	No	No	No	yes			Yes			Msogezi	8
U.04046603	2021-08-27	Msogezi	no	2	F	7.4								yes			Yes			msogezi	2
U.04005208	2021-08-26	Msogezi	Yes		F	7.5	No			No	No	No	No	yes			Yes
U.04008803	2021-08-26	Msogezi	Yes		M	7.5	No			No	No	No	No	yes			Yes
U.04031706	2021-08-27	Msogezi	Yes		F	7.5	No			No	No	No	No	yes			Yes
U.04022909	2021-08-27	Msogezi	Yes		M	7.6	No			No	No	No	No	yes			Yes
U.04016205	2021-08-27	Msogezi	Yes		M	7.6								yes			Yes
U.04022003	2021-08-27	Msogezi	Yes		F	7.7	No			No	No	No	No	yes			Yes
U.04006808	2021-08-26	Msogezi	Yes		F	7.8	No			No	No	No	No	yes			Yes
U.04007406	2021-08-26	Msogezi	Yes		F	7.8	No			No	No	No	No	yes			Yes
U.04019306	2021-08-27	Msogezi	Yes		F	7.8	No			No	No	No	No	yes			Yes
U.04033207	2021-08-27	Msogezi	Yes		M	7.8	No			No	No	No	No	yes			Yes
U.04017707	2021-08-29	Msogezi	Yes		M	7.8	No			No	No	No	No	yes			Yes
U.04044604	2021-08-26	Msogezi	Yes		F	7.9	No			No	No	No	No	yes			Yes			Msogezi	8
U.04003804	2021-08-27	Msogezi	Yes		M	7.9	No			No	No	No	No	yes			Yes
U.04005505	2021-08-27	Msogezi	Yes		F	7.9	No			No	No	No	No	yes			Yes
U.04003104	2021-08-31	Msogezi	Yes		F	7.9	No			No	No	No	No	yes			Yes
U.04015806	2021-08-31	Msogezi	Yes		F	7.9	No			No	No	No	No	yes			Yes
U.04015807	2021-08-31	Msogezi	Yes		F	7.9	No			No	No	No	No	yes			Yes
U.04048003	2021-08-31	Msogezi	Yes		F	7.9	No			No	No	No	No	yes			Yes
U.04014004	2021-08-26	Msogezi	Yes		F	8	No			No	No	No	yes	yes			Yes
U.04022204	2021-08-26	Msogezi	Yes		M	8	No			No	No	No	No	yes			Yes
U.04042007	2021-08-26	Msogezi	Yes		F	8	No			No	No	No	No	yes			Yes			Msogezi	8
U.04050302	2021-08-26	Msogezi	Yes		F	8	No			No	No	No	No	yes			Yes			Msogezi	2
U.04002405	2021-08-31	Msogezi	Yes		F	8	No			No	No	No	No	yes			Yes
U.04229204	2021-08-31	Msogezi	Yes		F	8	No			No	No	No	No	yes			Yes
U.04006208	2021-08-26	Msogezi	Yes		F	8.1	No			yes	No	No	No	yes			Yes				8
U.04000407	2021-08-26	Msogezi	Yes		F	8.1	No			No	No	No	No	yes			Yes
U.04010702	2021-08-26	Msogezi	Yes		F	8.1	No			No	No	No	No	yes			Yes
U.04023408	2021-08-26	Msogezi	Yes		M	8.1	No			No	No	No	No	yes			Yes
U.04023409	2021-08-26	Msogezi	Yes		F	8.1	No			No	No	No	No	yes			Yes
U.04036804	2021-08-26	Msogezi	Yes		F	8.1	No			No	No	No	No	yes			Yes
U.04221907	2021-08-26	Msogezi	Yes		F	8.1	No			No	No	No	No	yes			Yes				3
U.04014406	2021-08-27	Msogezi	Yes		M	8.1	No			No	No	No	No	yes			Yes
U.04014805	2021-08-27	Msogezi	Yes		F	8.1	No			No	No	No	No	yes			Yes
U.04017408	2021-08-27	Msogezi	Yes		F	8.1	No			No	No	No	No	yes			Yes
U.04017410	2021-08-27	Msogezi	Yes		F	8.1	No			No	No	No	No	yes			Yes
U.04021903	2021-08-27	Msogezi	Yes		M	8.1	No			No	No	No	No	yes			Yes
U.04025103	2021-08-27	Msogezi	Yes		F	8.1	No			No	No	No	No	yes			Yes
U.04030007	2021-08-27	Msogezi	Yes		M	8.1	No			No	No	No	No	yes			Yes
U.04033503	2021-08-27	Msogezi	Yes		F	8.1	No			No	No	No	No	yes			Yes
U.04046805	2021-08-27	Msogezi	Yes		F	8.1	No			No	No	No	No	yes			Yes			Msogezi	9
U.04049206	2021-08-27	Msogezi	Yes		F	8.1	No			No	No	No	No	yes			Yes			Msogezi	8
U.04046104	2021-08-27	Msogezi	Yes		M	8.1								yes			Yes			Msogezi	8
U.04014911	2021-08-28	Msogezi	Yes		M	8.1	No			No	No	No	No	yes			Yes			Msogezi	7
U.04026006	2021-08-31	Msogezi	Yes		M	8.1	No			No	No	No	No	yes			Yes				7
U.04031208	2021-08-31	Msogezi	Yes		M	8.1	No			No	No	No	No	yes			Yes				8
U.04001603	2021-08-31	Msogezi	Yes		F	8.1	No			No	No	No	No	yes			Yes
U.04014704	2021-08-31	Msogezi	Yes		F	8.1	No			No	No	No	No	yes			Yes
U.04030406	2021-08-31	Msogezi	Yes		M	8.1	No			No	No	No	No	yes			Yes
U.04034903	2021-08-31	Msogezi	Yes		M	8.1	No			No	No	No	No	yes			Yes			Msogezi	13
U.04035205	2021-08-31	Msogezi	Yes		F	8.1	No			No	No	No	No	yes			Yes
U.04036605	2021-08-31	Msogezi	Yes		F	8.1	No			No	No	No	No	yes			Yes			Mdogdzi	8
U.04041807	2021-08-31	Msogezi	Yes		F	8.1	No			No	No	No	No	yes			Yes
U.04009402	2021-08-31	Msogezi	Yes		F	8.1								yes			Yes
U.04050003	2021-08-26	Msogezi	Yes		F	8.2	No			No	No	No	No	yes			Yes			Dodoma	5
U.04003704	2021-08-27	Msogezi	Yes		F	8.2	No			No	No	No	No	yes			Yes
U.04019503	2021-08-27	Msogezi	Yes		F	8.2	No			No	No	No	No	yes			Yes
U.04026904	2021-08-27	Msogezi	Yes		M	8.2	No			No	No	No	No	yes			Yes
U.04034503	2021-08-27	Msogezi	Yes		F	8.2	No			No	No	No	No	yes			Yes
U.04045610	2021-08-27	Msogezi	Yes		F	8.2	No			No	No	No	No	yes			Yes			Msogezi	8
U.04014203	2021-08-31	Msogezi	Yes		F	8.2	No			No	No	No	No	yes			Yes
U.04010005	2021-08-26	Msogezi	Yes		M	8.3	No			No	No	No	No	yes			Yes
U.04015305	2021-08-27	Msogezi	Yes		F	8.3	No			No	No	No	No	yes			Yes
U.04046704	2021-08-27	Msogezi	Yes		M	8.3	No			No	No	No	No	yes			Yes			Iringa	4
U.04024709	2021-08-31	Msogezi	Yes		F	8.4	No			No	No	No	No	yes			Yes
U.04013905	2021-08-26	Msogezi	Yes		F	8.5	No			No	No	No	No	yes			Yes
U.04050404	2021-08-26	Msogezi	Yes		M	8.5	No			No	No	No	No	yes			Yes			Msogezi	8
U.04031509	2021-08-31	Msogezi	Yes		M	8.5	No			No	No	No	No	yes			Yes
U.04006807	2021-08-26	Msogezi	Yes		F	8.6	No			No	No	No	No	yes			Yes
U.04051204	2021-08-27	Msogezi	Yes		F	8.6	No			No	No	No	No	yes			Yes			Msogezi	8
U.04001109	2021-08-26	Msogezi	Yes		F	8.7	No			No	No	No	No	yes			Yes
U.04034506	2021-08-27	Msogezi	Yes		M	8.7	No			No	No	No	No	yes			Yes				1
U.04023103	2021-08-31	Msogezi	Yes		F	8.7	No			No	No	No	No	yes			Yes
U.04002807	2021-08-26	Msogezi	Yes		F	8.8	No			No	No	No	No	yes			Yes				12
U.04021607	2021-08-27	Msogezi	Yes		F	8.8	No			No	No	No	No	yes			Yes
U.04014904	2021-08-28	Msogezi	Yes		F	8.8								yes			Yes
U.04047604	2021-08-29	Msogezi	Yes		F	8.8	No			No	No	No	No	yes			Yes			msogezi	9
U.04007603	2021-08-27	Msogezi	Yes		F	8.9	No			No	No	No	No	yes			Yes
U.04017404	2021-08-27	Msogezi	Yes		M	9	No			No	No	No	No	yes			Yes
U.04025305	2021-08-31	Msogezi	Yes		M	9	No			No	No	No	No	yes			Yes			Msogezi	10
U.04001405	2021-08-26	Msogezi	Yes		M	9.1	No			No	No	No	No	yes			Yes
U.04001503	2021-08-26	Msogezi	Yes		M	9.1	No			No	No	No	No	yes			Yes
U.04005207	2021-08-26	Msogezi	Yes		M	9.1	No			No	No	No	No	yes			Yes
U.04009503	2021-08-26	Msogezi	Yes		M	9.1	No			No	No	No	No	yes			Yes
U.04009504	2021-08-26	Msogezi	Yes		F	9.1	No			No	No	No	No	yes			Yes
U.04023905	2021-08-26	Msogezi	Yes		F	9.1	No			No	No	No	No	yes			Yes
U.04035407	2021-08-26	Msogezi	Yes		F	9.1	No			No	No	No	No	yes			Yes			Msogezi	9
U.04221906	2021-08-26	Msogezi	Yes		M	9.1	No			No	No	No	No	yes			Yes				3
U.04014803	2021-08-27	Msogezi	Yes		F	9.1	No			No	No	No	No	yes			Yes
U.04014804	2021-08-27	Msogezi	Yes		F	9.1	No			No	No	No	No	yes			Yes
U.04017305	2021-08-27	Msogezi	Yes		M	9.1	No			No	No	No	No	yes			Yes
U.04018108	2021-08-27	Msogezi	Yes		F	9.1	No			No	No	No	No	yes			Yes				12
U.04021705	2021-08-27	Msogezi	Yes		M	9.1	No			No	No	No	No	yes			Yes
U.04054006	2021-08-27	Msogezi	Yes		M	9.1	No			No	No	No	No	yes			Yes			Msogezi	9
U.04026005	2021-08-31	Msogezi	Yes		M	9.1	No			No	No	No	No	yes			Yes				13
U.04000305	2021-08-31	Msogezi	Yes		F	9.1	No			No	No	No	No	yes			Yes
U.04021409	2021-08-31	Msogezi	Yes		F	9.1	No			No	No	No	No	yes			Yes
U.04021904	2021-08-31	Msogezi	Yes		F	9.1	No			No	No	No	No	yes			Yes
U.04033703	2021-08-31	Msogezi	Yes		M	9.1	No			No	No	No	No	yes			Yes
U.04059106	2021-08-31	Msogezi	Yes		F	9.1	No			No	No	No	No	yes			Yes			Msogezi	9
U.04121905	2021-08-31	Msogezi	Yes		F	9.1	No			No	No	No	No	yes			Yes
U.04020706	2021-08-26	Msogezi	Yes		M	9.2	No			No	No	No	No	yes			Yes
U.04034409	2021-08-26	Msogezi	Yes		F	9.2	No			No	No	No	No	yes			Yes
U.04042106	2021-08-26	Msogezi	Yes		F	9.2	No			No	No	No	No	yes			Yes			Msogezi	7
U.04019305	2021-08-27	Msogezi	Yes		F	9.2	No			No	No	No	No	yes			Yes
U.04025204	2021-08-27	Msogezi	Yes		M	9.2	No			No	No	No	No	yes			Yes
U.04024206	2021-08-31	Msogezi	Yes		F	9.2	No			No	No	No	No	yes			Yes
U.04225104	2021-08-31	Msogezi	Yes		F	9.2	No			No	No	No	No	yes			Yes
U.04006107	2021-08-26	Msogezi	Yes		M	9.3	No			No	No	No	No	yes			Yes
U.04035307	2021-08-26	Msogezi	Yes		F	9.3	No			No	No	No	No	yes			Yes
U.04049006	2021-08-27	Msogezi	Yes		F	9.3	No			No	No	No	No	yes			Yes			Msogezi	9
U.04017906	2021-08-31	Msogezi	Yes		M	9.3	No			No	No	No	No	yes			Yes
U.04014003	2021-08-26	Msogezi	Yes		M	9.4	No			No	No	No	No	yes			Yes
U.04019107	2021-08-27	Msogezi	Yes		F	9.4	No			No	No	No	No	yes			Yes
U.04019907	2021-08-27	Msogezi	Yes		F	9.4	No			No	No	No	No	yes			Yes
U.04028607	2021-08-27	Msogezi	Yes		F	9.4	No			No	No	No	No	yes			Yes
U.04035008	2021-08-27	Msogezi	Yes		M	9.4	No			No	No	No	No	yes			Yes				4
U.04007304	2021-08-26	Msogezi	Yes		F	9.5	No			No	No	No	No	yes			Yes
U.04035605	2021-08-31	Msogezi	Yes		M	9.5	No			No	No	No	No	yes			Yes
U.04001806	2021-08-26	Msogezi	Yes		F	9.6	No			No	No	No	No	yes			Yes
U.04013005	2021-08-27	Msogezi	Yes		F	9.6	No			No	No	No	No	yes			Yes
U.04022908	2021-08-27	Msogezi	Yes		M	9.6	No			No	No	No	No	yes			Yes
U.04029706	2021-08-27	Msogezi	Yes		M	9.6	No			No	No	No	No	yes			Yes
U.04000502	2021-08-26	Msogezi	Yes		M	9.7	No			No	No	No	No	yes			Yes
U.04050403	2021-08-26	Msogezi	Yes		M	9.7	No			No	No	No	No	yes			Yes			Mahenge	11
U.04004007	2021-08-27	Msogezi	Yes		F	9.7	No			No	No	No	No	yes			Yes
U.04049204	2021-08-27	Msogezi	Yes		M	9.8	No			No	No	No	No	yes			Yes			Msogezi	10
U.04011006	2021-08-26	Msogezi	Yes		F	9.9	No			No	No	No	No	yes			Yes
U.04035108	2021-08-26	Msogezi	Yes		F	9.9	No			No	No	No	No	yes			Yes				10
U.04013104	2021-08-27	Msogezi	Yes		F	9.9	No			No	No	No	No	yes			Yes
U.04023804	2021-08-27	Msogezi	Yes		F	9.9	No			No	No	No	No	yes			Yes
U.04006604	2021-08-26	Msogezi	Yes		M	10	No			No	No	No	No	yes			Yes
U.04003703	2021-08-27	Msogezi	Yes		M	10	No			No	No	No	No	yes			Yes
U.04024407	2021-08-27	Msogezi	Yes		M	10	No			No	No	No	No	yes			Yes
U.04024506	2021-08-27	Msogezi	Yes		F	10	No			No	No	No	No	yes			Yes
U.04031104	2021-08-31	Msogezi	Yes		F	10	No			No	No	No	No	yes			Yes
U.04007410	2021-08-26	Msogezi	Yes		F	10.1	No			No	No	No	No	yes			Yes				2
U.04013707	2021-08-26	Msogezi	Yes		M	10.1	No			No	No	No	No	yes			Yes
U.04023411	2021-08-26	Msogezi	Yes		F	10.1	No			No	No	No	No	yes			Yes
U.04023412	2021-08-26	Msogezi	Yes		F	10.1	No			No	No	No	No	yes			Yes
U.04031605	2021-08-26	Msogezi	Yes		F	10.1	No			No	No	No	No	yes			Yes			Msogez	10
U.04221905	2021-08-26	Msogezi	Yes		M	10.1	No			No	No	No	No	yes			Yes				3
U.04007704	2021-08-27	Msogezi	Yes		M	10.1	No			No	No	No	No	yes			Yes				11
U.04029606	2021-08-27	Msogezi	Yes		F	10.1	No			No	No	No	No	yes			Yes
U.04030306	2021-08-27	Msogezi	Yes		M	10.1	No			No	No	No	No	yes			Yes
U.04030705	2021-08-27	Msogezi	Yes		M	10.1	No			No	No	No	No	yes			Yes				8
U.04049205	2021-08-27	Msogezi	Yes		M	10.1	No			No	No	No	No	yes			Yes			Msogezi	10
U.04049701	2021-08-27	Msogezi	Yes		M	10.1	No			No	No	No	No	yes			Yes			Msogezi	20
U.04046303	2021-08-27	Msogezi	Yes		M	10.1								yes			Yes			Msogezi	10
U.04047103	2021-08-29	Msogezi	Yes		M	10.1	No			No	No	No	No	yes			Yes			msogezi	10
U.04047406	2021-08-29	Msogezi	Yes		M	10.1	No			No	No	No	No	yes			Yes			msogezi	10
U.04031207	2021-08-31	Msogezi	Yes		F	10.1	No			No	No	No	No	yes			Yes				10
U.04004703	2021-08-31	Msogezi	Yes		F	10.1	No			No	No	No	No	yes			Yes
U.04014302	2021-08-31	Msogezi	Yes		F	10.1	No			No	No	No	No	yes			Yes			Msogezi	10
U.04027306	2021-08-31	Msogezi	Yes		M	10.1	No			No	No	No	No	yes			Yes
U.04065102	2021-08-31	Msogezi	Yes		F	10.1	No			No	No	No	No	yes			Yes			Msogezi	3
U.04121904	2021-08-31	Msogezi	Yes		M	10.1	No			No	No	No	No	yes			Yes
U.04229004	2021-08-31	Msogezi	Yes		F	10.1	No			No	No	No	No	yes			Yes
U.04002004	2021-08-26	Msogezi	Yes		M	10.2	No			No	No	No	No	yes			Yes
U.04009103	2021-08-26	Msogezi	Yes		F	10.2	No			No	No	No	No	yes			Yes			Msogezi	10
U.04005302	2021-08-31	Msogezi	Yes		M	10.3	No			No	No	No	No	yes			Yes
U.04009306	2021-08-26	Msogezi	Yes		F	10.4	No			No	No	No	No	yes			Yes
U.04010706	2021-08-26	Msogezi	Yes		F	10.4	No			No	No	No	No	yes			Yes
U.04029807	2021-08-28	Msogezi	Yes		M	10.4	No			No	No	No	No	yes			Yes
U.04031406	2021-08-27	Msogezi	Yes		F	10.5	No			No	No	No	No	yes			Yes
U.04024707	2021-08-31	Msogezi	Yes		F	10.5	No			No	No	No	No	yes			Yes
U.04024710	2021-08-31	Msogezi	Yes		F	10.5	No			No	No	No	No	yes			Yes			Msogezi	10
U.04030405	2021-08-31	Msogezi	Yes		F	10.5	No			No	No	No	No	yes			Yes
U.04001108	2021-08-26	Msogezi	Yes		F	10.6	No			No	No	No	No	yes			Yes
U.04002603	2021-08-26	Msogezi	Yes		M	10.6	No			No	No	No	No	yes			Yes
U.04006207	2021-08-26	Msogezi	Yes		F	10.6	No			No	No	No	No	yes			Yes				0
U.04007407	2021-08-26	Msogezi	Yes		F	10.6	No			No	No	No	No	yes			Yes				10
U.04042006	2021-08-26	Msogezi	Yes		M	10.6	No			No	No	No	No	yes			Yes			Msogezi	10
U.04017606	2021-08-29	Msogezi	Yes		M	10.6	No			No	No	No	No	yes			Yes
U.04029303	2021-08-31	Msogezi	Yes		M	10.6	No			No	No	No	No	yes			Yes
U.04030505	2021-08-31	Msogezi	Yes		F	10.6	No			No	No	No	No	yes			Yes			Msogezi	10
U.04034701	2021-08-31	Msogezi	Yes		F	10.6	No			No	No	No	No	yes			Yes
U.04026903	2021-08-27	Msogezi	Yes		F	10.7	No			No	No	No	No	yes			Yes
U.04011305	2021-08-26	Msogezi	Yes		M	10.8	No			No	No	No	No	yes			Yes
U.04012005	2021-08-26	Msogezi	Yes		F	10.8	No			No	No	No	No	yes			Yes
U.04022203	2021-08-26	Msogezi	Yes		M	10.8	No			No	No	No	No	yes			Yes
U.04045808	2021-08-27	Msogezi	Yes		M	10.8	No			No	No	No	No	yes			Yes			Msogezi	10
U.04052305	2021-08-27	Msogezi	no	1	F	10.8	No			No	No	No	No	yes			Yes			Msogezi	1
U.04053605	2021-08-27	Msogezi	Yes		F	10.8								yes			Yes			Msogezi	11
U.04024805	2021-08-28	Msogezi	Yes		M	10.8	No			No	No	No	No	yes			Yes
U.04017703	2021-08-29	Msogezi	Yes		M	10.8	No			No	No	No	No	yes			Yes
U.04010904	2021-08-26	Msogezi	Yes		M	10.9	No			No	No	No	No	yes			Yes
U.04046703	2021-08-27	Msogezi	Yes		F	10.9	No			No	No	No	No	yes			Yes			Iringa	4
U.04033604	2021-08-27	Msogezi	Yes		F	10.9								yes			Yes			Msogezi	6
U.04015403	2021-08-31	Msogezi	Yes		F	10.9	No			No	No	No	No	yes			Yes
U.04031305	2021-08-31	Msogezi	Yes		F	10.9	No			No	No	No	No	yes			Yes
U.04006806	2021-08-26	Msogezi	Yes		M	11	No			No	No	No	No	yes			Yes
U.04020407	2021-08-26	Msogezi	Yes		M	11	No			No	No	No	No	yes			Yes				9
U.04034405	2021-08-26	Msogezi	Yes		M	11	No			No	No	No	No	yes			Yes
U.04002707	2021-08-27	Msogezi	Yes		F	11	No			No	No	No	No	yes			Yes
U.04012305	2021-08-27	Msogezi	Yes		M	11	No			No	No	No	No	yes			Yes
U.04051203	2021-08-27	Msogezi	Yes		M	11	No			No	No	No	No	yes			Yes			Msogezi	11
U.04001004	2021-08-26	Msogezi	Yes		M	11.1	yes	No	No	yes	No	No	yes	yes			Yes						not epilepsy			no
U.04011207	2021-08-26	Msogezi	Yes		M	11.1	No			No	No	No	No	yes			Yes				2
U.04020404	2021-08-26	Msogezi	Yes		M	11.1	No			No	No	No	No	yes			Yes
U.04020705	2021-08-26	Msogezi	Yes		M	11.1	No			No	No	No	No	yes			Yes
U.04035805	2021-08-26	Msogezi	Yes		M	11.1	No			No	No	No	No	yes			Yes
U.04036006	2021-08-26	Msogezi	Yes		M	11.1	No			No	No	No	No	yes			Yes
U.04036205	2021-08-26	Msogezi	Yes		F	11.1	No			No	No	No	No	yes			Yes
U.04043104	2021-08-26	Msogezi	no	1	M	11.1	No			No	No	No	No	yes			Yes			Ilagula	1
U.04221904	2021-08-26	Msogezi	Yes		F	11.1	No			No	No	No	No	yes			Yes				3
U.04005406	2021-08-27	Msogezi	Yes		M	11.1	No			No	No	No	No	yes			Yes
U.04016008	2021-08-27	Msogezi	Yes		M	11.1	No			No	No	No	No	yes			Yes
U.04016605	2021-08-27	Msogezi	Yes		M	11.1	No			No	No	No	No	yes			Yes			Msogez	11
U.04016805	2021-08-27	Msogezi	Yes		F	11.1	No			No	No	No	No	yes			Yes
U.04028606	2021-08-27	Msogezi	Yes		F	11.1	No			No	No	No	No	yes			Yes
U.04030806	2021-08-27	Msogezi	Yes		F	11.1	No			No	No	No	No	yes			Yes				1
U.04032107	2021-08-27	Msogezi	Yes		M	11.1	No			No	No	No	No	yes			Yes
U.04032205	2021-08-27	Msogezi	Yes		M	11.1	No			No	No	No	No	yes			Yes
U.04049702	2021-08-27	Msogezi	Yes		F	11.1	No			No	No	No	No	yes			Yes			Msogezi	21
U.04052405	2021-08-27	Msogezi	Yes		F	11.1	No			No	No	No	No	yes			Yes			Dar es salaam	2
U.04021306	2021-08-27	Msogezi	Yes		M	11.1	No			yes	yes	No	Doesn't know	yes			Yes
U.04135404	2021-08-31	Msogezi	Yes		M	11.1	No			No	No	No	No	yes			Yes				1
U.04035204	2021-08-31	Msogezi	Yes		F	11.1	No			No	No	No	No	yes			Yes
U.04059104	2021-08-31	Msogezi	Yes		F	11.1	No			No	No	No	No	yes			Yes			Msogezi	11
U.04059105	2021-08-31	Msogezi	Yes		F	11.1	No			No	No	No	No	yes			Yes			Msogezi	11
U.04235505	2021-08-31	Msogezi	Yes		M	11.1	No			No	No	No	No	yes			Yes
U.04009304	2021-08-26	Msogezi	Yes		F	11.2	No			No	No	No	No	yes			Yes
U.04018205	2021-08-27	Msogezi	Yes		F	11.2	No			No	No	No	No	yes			Yes
U.04027205	2021-08-27	Msogezi	Yes		M	11.2	No			No	No	No	No	yes			Yes
U.04049005	2021-08-27	Msogezi	Yes		F	11.2	No			No	No	No	No	yes			Yes			Msogezi	11
U.04001107	2021-08-26	Msogezi	Yes		M	11.3	No			No	No	No	No	yes			Yes
U.04005206	2021-08-26	Msogezi	Yes		M	11.3	No			No	No	No	No	yes			Yes
U.04025405	2021-08-27	Msogezi	Yes		F	11.3	No			No	No	No	No	yes			Yes
U.04051708	2021-08-27	Msogezi	Yes		F	11.3	No			No	No	No	No	yes			Yes			Msogez	11
U.04021408	2021-08-31	Msogezi	Yes		M	11.3	No			No	No	No	No	yes			Yes
U.04016303	2021-08-27	Msogezi	Yes		M	11.4	No			No	No	No	No	yes			Yes
U.04017304	2021-08-27	Msogezi	Yes		M	11.4	No			No	No	No	No	yes			Yes
U.04003103	2021-08-31	Msogezi	Yes		F	11.4	No			No	No	No	No	yes			Yes
U.04235305	2021-08-31	Msogezi	Yes		F	11.4	No			No	No	No	No	yes			Yes
U.04035306	2021-08-26	Msogezi	Yes		M	11.5	No			No	No	No	No	yes			Yes
U.04043203	2021-08-26	Msogezi	no	Doesn't know	F	11.5	No			No	No	No	No	yes			Yes			Msogezi	11
U.04005504	2021-08-27	Msogezi	Yes		M	11.5	No			No	No	No	No	yes			Yes
U.04021605	2021-08-27	Msogezi	Yes		F	11.5	No			No	No	No	No	yes			Yes
U.04035007	2021-08-27	Msogezi	Yes		M	11.5	No			No	No	No	No	yes			Yes				4
U.04034407	2021-08-26	Msogezi	Yes		M	11.6	No			No	No	No	No	yes			Yes
U.04031006	2021-08-27	Msogezi	Yes		F	11.6	No			No	No	No	No	yes			Yes
U.04044603	2021-08-26	Msogezi	Yes		F	11.7	No			No	No	No	No	yes			Yes			Msogezi	12
U.04013004	2021-08-27	Msogezi	Yes		F	11.7	No			No	No	No	No	yes			Yes
U.04017804	2021-08-27	Msogezi	Yes		M	11.7	No			No	No	No	No	yes			Yes
U.04014907	2021-08-28	Msogezi	Yes		F	11.7	No			No	No	No	No	yes			Yes
U.04018502	2021-08-27	Msogezi	Yes		M	11.8	No			No	No	yes	yes	yes			Yes
U.04007805	2021-08-27	Msogezi	Yes		M	11.9	No			No	No	No	No	yes			Yes				12
U.04000703	2021-08-26	Msogezi	Yes		F	12	No			No	No	No	No	yes			Yes
U.04001905	2021-08-26	Msogezi	Yes		M	12	No			No	No	No	No	yes			Yes				10
U.04002803	2021-08-26	Msogezi	Yes		M	12	No			No	No	No	No	yes			Yes
U.04017805	2021-08-27	Msogezi	Yes		M	12	No			No	No	No	No	yes			Yes
U.04024406	2021-08-27	Msogezi	Yes		M	12	No			No	No	No	No	yes			Yes
U.04025203	2021-08-27	Msogezi	Yes		M	12	No			No	No	No	No	yes			Yes
U.04029605	2021-08-27	Msogezi	Yes		M	12	No			No	No	No	No	yes			Yes
U.04029705	2021-08-27	Msogezi	Yes		F	12	No			yes	No	No	No	yes			Yes
U.04017803	2021-08-27	Msogezi	Yes		F	12								yes			Yes
U.04007409	2021-08-26	Msogezi	Yes		M	12.1	No			No	No	No	No	yes			Yes				3
U.04009605	2021-08-26	Msogezi	Yes		F	12.1	No			No	No	No	No	yes			Yes
U.04010608	2021-08-26	Msogezi	Yes		M	12.1	No			No	No	No	No	yes			Yes
U.04020503	2021-08-26	Msogezi	Yes		F	12.1	No			No	No	No	No	yes			Yes				4
U.04022104	2021-08-26	Msogezi	Yes		F	12.1	No			No	No	No	No	yes			Yes
U.04023410	2021-08-26	Msogezi	Yes		M	12.1	No			No	No	No	No	yes			Yes
U.04023904	2021-08-26	Msogezi	Yes		M	12.1	No			No	No	No	No	yes			Yes
U.04034306	2021-08-26	Msogezi	Yes		F	12.1	No			No	No	No	No	yes			Yes
U.04036803	2021-08-26	Msogezi	Yes		F	12.1	No			No	No	No	No	yes			Yes
U.04221903	2021-08-26	Msogezi	Yes		M	12.1	No			No	No	No	No	yes			Yes				3
U.04054005	2021-08-27	Msogezi	Yes		M	12.1	No			No	No	No	No	yes			Yes			Msogezi	12
U.04017605	2021-08-29	Msogezi	Yes		M	12.1	No			No	No	No	No	yes			Yes
U.04017704	2021-08-29	Msogezi	Yes		F	12.1	No			No	No	No	No	yes			Yes
U.04017706	2021-08-29	Msogezi	Yes		M	12.1	No			No	No	No	No	yes			Yes
U.04047506	2021-08-29	Msogezi	Yes		M	12.1	No			No	No	No	No	yes			Yes			msogezi	11
U.04015808	2021-08-31	Msogezi	Yes		M	12.1	No			No	No	No	No	yes			Yes				12
U.04014606	2021-08-31	Msogezi	Yes		M	12.1	No			No	No	No	No	yes			Yes
U.04041806	2021-08-31	Msogezi	Yes		M	12.1	No			No	No	No	No	yes			Yes
U.04121903	2021-08-31	Msogezi	Yes		F	12.1	No			No	No	No	No	yes			Yes
U.04004806	2021-08-26	Msogezi	Yes		F	12.3	No			No	No	No	No	yes			Yes
U.04019906	2021-08-27	Msogezi	Yes		M	12.3	No			No	No	No	No	yes			Yes
U.04010004	2021-08-26	Msogezi	Yes		F	12.4	No			No	No	No	No	yes			Yes
U.04035107	2021-08-26	Msogezi	Yes		F	12.4	No			No	No	No	No	yes			Yes				12
U.04012404	2021-08-27	Msogezi	Yes		M	12.4	No			No	No	No	No	yes			Yes
U.04029806	2021-08-28	Msogezi	Yes		M	12.4	No			No	No	No	No	yes			Yes
U.04225103	2021-08-31	Msogezi	Yes		F	12.4	No			No	No	No	No	yes			Yes
U.04007404	2021-08-26	Msogezi	Yes		M	12.5	No			No	No	No	No	yes			Yes
U.04022907	2021-08-27	Msogezi	Yes		F	12.5	No			No	No	No	No	yes			Yes
U.04010204	2021-08-26	Msogezi	Yes		F	12.6	No			No	No	No	No	yes			Yes
U.04003503	2021-08-27	Msogezi	Yes		M	12.7	No			No	No	No	No	yes			Yes
U.04053604	2021-08-27	Msogezi	Yes		M	12.7								yes			Yes			Msogezi	13
U.04024205	2021-08-31	Msogezi	Yes		F	12.7	No			No	No	No	No	yes			Yes
U.04012004	2021-08-26	Msogezi	Yes		F	12.8	No			No	No	No	No	yes			Yes
U.04005503	2021-08-27	Msogezi	Yes		M	12.8	No			No	No	No	No	yes			Yes
U.04029304	2021-08-31	Msogezi	Yes		F	12.8	No			No	No	No	No	yes			Yes				1
U.04007303	2021-08-26	Msogezi	Yes		M	12.9	No			No	No	No	No	yes			Yes
U.04036505	2021-08-26	Msogezi	Yes		F	12.9	No			No	No	No	No	yes			Yes
U.04002706	2021-08-27	Msogezi	Yes		F	12.9	No			No	No	No	No	yes			Yes
U.04007702	2021-08-27	Msogezi	Yes		M	12.9	No			No	No	No	No	yes			Yes
U.04045608	2021-08-27	Msogezi	Yes		M	12.9	No			No	No	No	No	yes			Yes			Msogezi	13
U.04012904	2021-08-31	Msogezi	Yes		M	12.9								yes			Yes
U.04042005	2021-08-26	Msogezi	Yes		F	13	No			No	No	No	No	yes			Yes			Msogezi	13
U.04016006	2021-08-27	Msogezi	Yes		M	13	No			No	No	No	No	yes			Yes
U.04016007	2021-08-27	Msogezi	Yes		M	13	No			No	No	No	No	yes			Yes
U.04018504	2021-08-27	Msogezi	Yes		F	13	No			No	No	No	No	yes			Yes
U.04024708	2021-08-31	Msogezi	Yes		M	13	No			No	No	No	No	yes			Yes
U.04031103	2021-08-31	Msogezi	Yes		F	13	No			No	No	No	No	yes			Yes
U.04000405	2021-08-26	Msogezi	Yes		M	13.1	No			No	No	No	No	yes			Yes
U.04005205	2021-08-26	Msogezi	Yes		M	13.1	No			No	No	No	No	yes			Yes
U.04009305	2021-08-26	Msogezi	Yes		F	13.1	No			No	No	No	No	yes			Yes
U.04027705	2021-08-26	Msogezi	Yes		F	13.1	No			No	No	No	No	yes			Yes
U.04035406	2021-08-26	Msogezi	Yes		M	13.1	No			No	No	No	No	yes			Yes			Msogezi	13
U.04035804	2021-08-26	Msogezi	Yes		M	13.1	No			No	No	No	No	yes			Yes
U.04036204	2021-08-26	Msogezi	Yes		F	13.1	No			No	No	No	No	yes			Yes
U.04014404	2021-08-27	Msogezi	Yes		M	13.1	No			No	No	No	No	yes			Yes
U.04014405	2021-08-27	Msogezi	Yes		M	13.1	No			No	No	No	No	yes			Yes
U.04021305	2021-08-27	Msogezi	Yes		M	13.1	No			No	No	No	No	yes			Yes
U.04032204	2021-08-27	Msogezi	Yes		M	13.1	No			No	No	No	No	yes			Yes
U.04039004	2021-08-27	Msogezi	Yes		M	13.1	No			No	No	No	No	yes			Yes				13
U.04046803	2021-08-27	Msogezi	Yes		F	13.1	No			No	No	No	No	yes			Yes			Msogezi	15
U.04049004	2021-08-27	Msogezi	Yes		M	13.1	No			No	No	No	No	yes			Yes			Msogezi	13
U.04049105	2021-08-27	Msogezi	Yes		F	13.1	No			No	No	No	No	yes			Yes			Msogezi	13
U.04049203	2021-08-27	Msogezi	Yes		M	13.1	No			No	No	No	No	yes			Yes			Msogezi	13
U.04052203	2021-08-27	Msogezi	Yes		M	13.1	No			No	No	No	No	yes			Yes			Msogezi	13
U.04029809	2021-08-28	Msogezi	Yes		M	13.1	No			No	No	No	No	yes			Yes
U.04047405	2021-08-29	Msogezi	Yes		F	13.1	No			No	No	No	No	yes			Yes			msogezi	13
U.04031206	2021-08-31	Msogezi	Yes		F	13.1	No			No	No	No	No	yes			Yes				13
U.04014503	2021-08-31	Msogezi	Yes		M	13.1	No			No	No	No	No	yes			Yes
U.04020003	2021-08-31	Msogezi	Yes		M	13.1	No			No	No	No	No	yes			Yes
U.04021407	2021-08-31	Msogezi	Yes		F	13.1	No			No	No	No	No	yes			Yes
U.04031304	2021-08-31	Msogezi	Yes		M	13.1	No			No	No	No	No	yes			Yes
U.04035604	2021-08-31	Msogezi	Yes		F	13.1	No			No	No	No	No	yes			Yes
U.04050203	2021-08-26	Msogezi	no	2	F	13.2	No			No	No	No	No	yes			Yes			majengo	1
U.04051707	2021-08-27	Msogezi	Yes		M	13.2	No			No	No	No	No	yes			Yes			Msogez	13
U.04012905	2021-08-31	Msogezi	Yes		F	13.2	No			No	No	No	yes	yes			Yes
U.04013904	2021-08-26	Msogezi	Yes		M	13.3	No			No	No	No	No	yes			Yes
U.04011304	2021-08-26	Msogezi	Yes		F	13.4	No			No	No	No	No	yes			Yes
U.04014909	2021-08-28	Msogezi	Yes		M	13.4	No			No	No	No	No	yes			Yes			Msogezi	14
U.04011803	2021-08-26	Msogezi	Yes		F	13.5	No			No	No	No	No	yes			Yes
U.04021604	2021-08-27	Msogezi	Yes		F	13.5	No			No	No	No	No	yes			Yes
U.04002403	2021-08-31	Msogezi	Yes		F	13.5	No			No	No	No	No	yes			Yes
U.04006804	2021-08-26	Msogezi	Yes		F	13.6	No			No	No	No	No	yes			Yes
U.04014905	2021-08-28	Msogezi	Yes		M	13.6	No			No	No	No	No	yes			Yes
U.04034404	2021-08-26	Msogezi	Yes		M	13.7	No			No	No	No	No	yes			Yes
U.04035304	2021-08-26	Msogezi	Yes		F	13.7	No			No	No	No	No	yes			Yes
U.04004004	2021-08-27	Msogezi	Yes		M	13.7	No			No	No	No	No	yes			Yes
U.04029507	2021-08-27	Msogezi	Yes		M	13.7	No			No	No	No	No	yes			Yes
U.04043103	2021-08-26	Msogezi	no	1	M	13.8	No			No	No	No	No	yes			Yes			Ifakara	1
U.04135403	2021-08-31	Msogezi	Yes		M	13.8	No			No	No	No	No	yes			Yes				1
U.04020904	2021-08-31	Msogezi	Yes		M	13.8	No			No	No	No	No	yes			Yes
U.04000702	2021-08-26	Msogezi	Yes		F	13.9	No			No	No	No	No	yes			Yes
U.04020704	2021-08-26	Msogezi	Yes		F	13.9	No			No	No	No	No	yes			Yes
U.04011005	2021-08-26	Msogezi	Yes		F	14	No			No	No	No	No	yes			Yes
U.04034205	2021-08-26	Msogezi	Yes		M	14	No			No	No	No	No	yes			Yes
U.04003604	2021-08-27	Msogezi	Yes		F	14	No			No	No	No	No	yes			Yes
U.04019905	2021-08-27	Msogezi	Yes		M	14	No			No	No	No	No	yes			Yes
U.04024405	2021-08-27	Msogezi	Yes		F	14	No			No	No	No	No	yes			Yes
U.04001404	2021-08-26	Msogezi	Yes		M	14.1	No			No	No	No	No	yes			Yes
U.04002806	2021-08-26	Msogezi	Yes		F	14.1	No			No	No	No	No	yes			Yes				14
U.04010203	2021-08-26	Msogezi	Yes		F	14.1	No			No	No	No	No	yes			Yes
U.04013706	2021-08-26	Msogezi	Yes		F	14.1	No			No	No	No	No	yes			Yes
U.04017905	2021-08-26	Msogezi	Yes		M	14.1	No			No	No	No	No	yes			Yes				14
U.04025505	2021-08-26	Msogezi	Yes		M	14.1	No			No	No	No	No	yes			Yes			Msogezi	14
U.04028704	2021-08-26	Msogezi	Yes		M	14.1	No			No	No	No	No	yes			Yes
U.04031604	2021-08-26	Msogezi	Yes		F	14.1	No			No	No	No	No	yes			Yes			Msogezi	14
U.04036504	2021-08-26	Msogezi	Yes		F	14.1	No			No	No	No	No	yes			Yes
U.04005405	2021-08-27	Msogezi	Yes		F	14.1	No			No	No	No	No	yes			Yes
U.04017409	2021-08-27	Msogezi	Yes		M	14.1	No			No	No	No	No	yes			Yes
U.04021704	2021-08-27	Msogezi	Yes		F	14.1	No			No	No	No	No	yes			Yes
U.04030305	2021-08-27	Msogezi	Yes		F	14.1	No			No	No	No	No	yes			Yes
U.04045805	2021-08-27	Msogezi	Yes		F	14.1	No			No	No	No	No	yes			Yes			Msogezi	14
U.04049104	2021-08-27	Msogezi	Yes		M	14.1	No			No	No	No	No	yes			Yes			Msogezi	14
U.04051706	2021-08-27	Msogezi	Yes		F	14.1	No			No	No	No	No	yes			Yes			Msogez	14
U.04009005	2021-08-27	Msogezi	Yes		M	14.1								yes			Yes
U.04041506	2021-08-29	Msogezi	Yes		M	14.1	No			No	No	No	No	yes			Yes
U.04047505	2021-08-29	Msogezi	Yes		M	14.1	No			No	No	No	No	yes			Yes			msogezi	13
U.04047606	2021-08-29	Msogezi	Yes		M	14.1	No			No	No	No	No	yes			Yes			msogezi	13
U.04014504	2021-08-31	Msogezi	Yes		F	14.1	No			No	No	No	No	yes			Yes
U.04014605	2021-08-31	Msogezi	Yes		F	14.1	No			No	No	No	No	yes			Yes
U.04027305	2021-08-31	Msogezi	Yes		F	14.1	No			No	No	No	No	yes			Yes
U.04034304	2021-08-31	Msogezi	Yes		F	14.1	No			No	No	No	No	yes			Yes
U.04035203	2021-08-31	Msogezi	Yes		F	14.1	No			No	No	No	No	yes			Yes
U.04035707	2021-08-31	Msogezi	Yes		F	14.1	No			No	No	No	No	yes			Yes
U.04041805	2021-08-31	Msogezi	Yes		M	14.1	No			No	No	No	No	yes			Yes
U.04235504	2021-08-31	Msogezi	Yes		M	14.1	No			No	No	No	No	yes			Yes
U.04003803	2021-08-27	Msogezi	Yes		F	14.2	No			No	No	No	No	yes			Yes
U.04030006	2021-08-27	Msogezi	Yes		M	14.2	No			No	No	No	No	yes			Yes
U.04034105	2021-08-27	Msogezi	Yes		M	14.2	No			No	No	No	No	yes			Yes
U.04036104	2021-08-31	Msogezi	Yes		F	14.2	No			No	No	No	No	yes			Yes
U.04042105	2021-08-26	Msogezi	Yes		F	14.3	No			No	No	No	No	yes			Yes			Msogezi	14
U.04029903	2021-08-27	Msogezi	Yes		M	14.3	No			No	No	No	No	yes			Yes
U.04235304	2021-08-31	Msogezi	Yes		F	14.3	No			No	No	No	No	yes			Yes
U.04007403	2021-08-26	Msogezi	Yes		M	14.4	No			No	No	No	No	yes			Yes
U.04010903	2021-08-26	Msogezi	Yes		F	14.4	No			No	No	No	No	yes			Yes
U.04005506	2021-08-27	Msogezi	Yes		M	14.4	No			Doesn't know	No	No	No	yes			Yes
U.04024504	2021-08-27	Msogezi	Yes		M	14.4	No			No	No	No	Doesn't know	yes			Yes
U.04015805	2021-08-31	Msogezi	Yes		M	14.4	No			No	No	No	No	yes			Yes
U.04022906	2021-08-27	Msogezi	Yes		F	14.5	No			No	No	No	No	yes			Yes
U.04052003	2021-08-27	Msogezi	Yes		M	14.5	No			No	No	No	No	yes			Yes			Msogezi	14
U.04019106	2021-08-27	Msogezi	Yes		F	14.6	No			No	No	No	No	yes			Yes
U.04010607	2021-08-26	Msogezi	Yes		M	14.7	No			No	No	No	No	yes			Yes
U.04029604	2021-08-27	Msogezi	Yes		F	14.7	No			No	No	No	No	yes			Yes
U.04001003	2021-08-26	Msogezi	Yes		F	14.8	No			No	No	No	No	yes			Yes
U.04011303	2021-08-26	Msogezi	Yes		M	14.8	No			No	No	No	No	yes			Yes
U.04013003	2021-08-27	Msogezi	Yes		M	14.8	No			No	No	No	No	yes			Yes
U.04014903	2021-08-28	Msogezi	Yes		M	14.8								yes			Yes
U.04017907	2021-08-31	Msogezi	Yes		M	14.8	No			No	No	No	No	yes			Yes
U.04004805	2021-08-26	Msogezi	Yes		M	14.9	No			No	No	No	No	yes			Yes
U.04034406	2021-08-26	Msogezi	Yes		F	14.9	No			No	No	No	No	yes			Yes
U.04007703	2021-08-27	Msogezi	Yes		F	14.9	No			No	No	No	No	yes			Yes
U.04031405	2021-08-27	Msogezi	Yes		F	14.9	No			No	No	No	No	yes			Yes
U.04017604	2021-08-29	Msogezi	Yes		M	14.9	No			No	No	No	No	yes			Yes
U.04000304	2021-08-31	Msogezi	Yes		M	14.9	No			No	No	No	No	yes			Yes
U.04015404	2021-08-31	Msogezi	Yes		F	14.9	No			No	No	No	No	yes			Yes
U.04135202	2021-08-31	Msogezi	Yes		F	14.9	No			No	No	No	No	yes			Yes			Msogezi	15
U.04006603	2021-08-26	Msogezi	Yes		M	15	No			No	No	No	No	yes			Yes
U.04046404	2021-08-28	Msogezi	Yes		M	15	No			No	No	No	No	yes			Yes			Msogezi	15
U.04029302	2021-08-31	Msogezi	Yes		F	15	No			No	No	No	No	yes			Yes
U.04000603	2021-08-26	Msogezi	Yes		M	15.1	No			No	No	No	No	yes			Yes
U.04000907	2021-08-26	Msogezi	Yes		F	15.1	No			No	No	No	No	yes			Yes				3
U.04007408	2021-08-26	Msogezi	Yes		M	15.1	No			No	No	No	No	yes			Yes				7
U.04009703	2021-08-26	Msogezi	Yes		F	15.1	No			No	No	No	No	yes			Yes
U.04010003	2021-08-26	Msogezi	Yes		M	15.1	No			No	No	No	No	yes			Yes
U.04023903	2021-08-26	Msogezi	Yes		M	15.1	No			No	No	No	No	yes			Yes
U.04035110	2021-08-26	Msogezi	Yes		F	15.1	No			No	No	No	No	yes			Yes				14
U.04035405	2021-08-26	Msogezi	Yes		M	15.1	No			No	No	No	No	yes			Yes			Msogezi	15
U.04036203	2021-08-26	Msogezi	Yes		M	15.1	No			No	No	No	No	yes			Yes
U.04023206	2021-08-27	Msogezi	Yes		F	15.1	No			No	No	No	No	yes			Yes
U.04032105	2021-08-27	Msogezi	Yes		M	15.1	No			No	No	No	No	yes			Yes
U.04052304	2021-08-27	Msogezi	no	1	M	15.1	No			No	No	No	No	yes			Yes			Msogezi	1
U.04054004	2021-08-27	Msogezi	Yes		F	15.1	No			No	No	No	No	yes			Yes			Msogezi	15
U.04030304	2021-08-29	Msogezi	Yes		M	15.1	No			No	No	No	No	yes			Yes
U.04047605	2021-08-29	Msogezi	Yes		M	15.1	No			No	No	No	No	yes			Yes			msogezi	15
U.04010303	2021-08-31	Msogezi	Yes		M	15.1	No			No	No	No	No	yes			Yes
U.04024706	2021-08-31	Msogezi	Yes		F	15.1	No			No	No	No	No	yes			Yes
U.04025303	2021-08-31	Msogezi	Yes		M	15.1	No			No	No	No	No	yes			Yes
U.04030404	2021-08-31	Msogezi	Yes		F	15.1	No			No	No	No	No	yes			Yes
U.04031303	2021-08-31	Msogezi	Yes		M	15.1	No			No	No	No	No	yes			Yes
U.04041808	2021-08-31	Msogezi	Yes		F	15.1	No			No	No	No	No	yes			Yes
U.04002003	2021-08-26	Msogezi	Yes		F	15.2	No			No	No	No	No	yes			Yes
U.04031005	2021-08-27	Msogezi	Yes		F	15.2	No			No	No	No	No	yes			Yes
U.04030604	2021-08-31	Msogezi	Yes		F	15.2	No			No	No	No	No	yes			Yes
U.04030605	2021-08-31	Msogezi	Yes		M	15.2	No			No	No	No	No	yes			Yes
U.04033102	2021-08-31	Msogezi	Yes		M	15.2	No			No	No	No	No	yes			Yes
U.04030804	2021-08-27	Msogezi	Yes		M	15.3	No			No	No	No	No	yes			Yes
U.04045607	2021-08-27	Msogezi	Yes		F	15.4	No			No	No	No	No	yes			Yes			Msogezi	15
U.04029805	2021-08-28	Msogezi	Yes		M	15.4	No			No	No	No	No	yes			Yes
U.04002205	2021-08-31	Msogezi	Yes		M	15.4	No			No	No	No	No	yes			Yes
U.04009805	2021-08-26	Msogezi	Yes		M	15.5	No			No	No	No	No	yes			Yes
U.04010503	2021-08-26	Msogezi	Yes		M	15.5	No			No	No	No	No	yes			Yes
U.04053603	2021-08-27	Msogezi	Yes		M	15.5								yes			Yes			Msogezi	15
U.04031507	2021-08-31	Msogezi	Yes		M	15.7	No			No	No	No	No	yes			Yes
U.04007405	2021-08-26	Msogezi	Yes		M	15.8	No			No	No	No	No	yes			Yes
U.04006105	2021-08-26	Msogezi	Yes		F	15.9	No			No	No	No	No	yes			Yes
U.04012003	2021-08-26	Msogezi	Yes		M	15.9	No			No	No	No	No	yes			Yes
U.04017407	2021-08-27	Msogezi	Yes		F	15.9	No			No	No	No	No	yes			Yes
U.04027204	2021-08-27	Msogezi	Yes		M	15.9	No			No	No	No	No	yes			Yes
U.04033603	2021-08-27	Msogezi	Yes		M	15.9								yes			Yes			Msogezi	6
U.04030504	2021-08-31	Msogezi	Yes		F	15.9	No			No	No	No	No	yes			Yes			Msogezi	16
U.04006803	2021-08-26	Msogezi	Yes		F	16	No			No	No	No	No	yes			Yes
U.04009007	2021-08-27	Msogezi	Yes		F	16	No			No	No	No	No	yes			Yes				3
U.04002705	2021-08-27	Msogezi	Yes		M	16	No			No	No	No	No	yes			Yes
U.04024404	2021-08-27	Msogezi	Yes		M	16	No			No	No	No	No	yes			Yes
U.04001407	2021-08-26	Msogezi	Yes		F	16.1	No			No	No	No	No	yes			Yes
U.04001805	2021-08-26	Msogezi	Yes		M	16.1	No			No	No	No	No	yes			Yes
U.04005204	2021-08-26	Msogezi	Yes		M	16.1	No			No	No	No	No	yes			Yes
U.04011504	2021-08-26	Msogezi	Yes		F	16.1	No			No	No	No	No	yes			Yes
U.04020602	2021-08-26	Msogezi	Yes		F	16.1	No			No	No	No	No	yes			Yes
U.04027704	2021-08-26	Msogezi	Yes		M	16.1	No			No	No	No	No	yes			Yes
U.04031603	2021-08-26	Msogezi	Yes		M	16.1	No			No	No	No	No	yes			Yes			Msogezi	16
U.04035106	2021-08-26	Msogezi	Yes		M	16.1	No			No	No	No	No	yes			Yes				12
U.04008003	2021-08-27	Msogezi	Yes		M	16.1	No			No	No	No	No	yes			Yes
U.04013204	2021-08-27	Msogezi	Yes		M	16.1	No			No	No	No	No	yes			Yes				16
U.04017415	2021-08-27	Msogezi	Yes		M	16.1	No			No	No	No	No	yes			Yes				1
U.04019304	2021-08-27	Msogezi	Yes		M	16.1	No			No	No	No	No	yes			Yes
U.04032203	2021-08-27	Msogezi	Yes		M	16.1	No			No	No	No	No	yes			Yes
U.04017802	2021-08-27	Msogezi	Yes		F	16.1								yes			Yes
U.04047404	2021-08-29	Msogezi	Yes		M	16.1	No			No	No	No	No	yes			Yes			msogezi	16
U.04047504	2021-08-29	Msogezi	Yes		M	16.1	No			No	No	No	No	yes			Yes			msogezi	16
U.04031205	2021-08-31	Msogezi	Yes		M	16.1	No			No	No	No	No	yes			Yes				16
U.04008703	2021-08-31	Msogezi	Yes		F	16.1	No			No	No	No	No	yes			Yes
U.04014603	2021-08-31	Msogezi	Yes		M	16.1	No			No	No	No	No	yes			Yes
U.04021406	2021-08-31	Msogezi	Yes		F	16.1	No			No	No	No	No	yes			Yes
U.04031203	2021-08-31	Msogezi	Yes		M	16.1	No			No	No	No	No	yes			Yes
U.04135203	2021-08-31	Msogezi	Yes		M	16.1	No			No	No	No	No	yes			Yes			Msogezi	16
U.04009403	2021-08-31	Msogezi	Yes		F	16.1								yes			Yes
U.04002606	2021-08-26	Msogezi	Yes		M	16.2	No			No	No	No	No	yes			Yes				14
U.04035303	2021-08-26	Msogezi	Yes		M	16.2	No			No	No	No	No	yes			Yes
U.04036005	2021-08-26	Msogezi	Yes		M	16.2	No			No	No	No	No	yes			Yes
U.04042104	2021-08-26	Msogezi	Yes		M	16.2	No			No	No	No	No	yes			Yes			16	16
U.04043202	2021-08-26	Msogezi	no	Doesn't know	F	16.2	No			No	No	No	No	yes			Yes			Msogezi	16
U.04021603	2021-08-27	Msogezi	Yes		F	16.2	No			No	No	No	No	yes			Yes
U.04001804	2021-08-26	Msogezi	Yes		M	16.3	No			No	No	No	No	yes			Yes
U.04018204	2021-08-27	Msogezi	Yes		M	16.3	No			No	No	No	No	yes			Yes
U.04049003	2021-08-27	Msogezi	Yes		M	16.3	No			No	No	No	No	yes			Yes			Msogezi	16
U.04002402	2021-08-31	Msogezi	Yes		F	16.3	No			No	No	No	No	yes			Yes
U.04015804	2021-08-31	Msogezi	Yes		F	16.3	No			No	No	No	No	yes			Yes
U.04029704	2021-08-27	Msogezi	Yes		F	16.4	No			No	No	No	No	yes			Yes
U.04052404	2021-08-27	Msogezi	Yes		M	16.5	No			No	No	No	No	yes			Yes			Msogezi	16
U.04003603	2021-08-27	Msogezi	Yes		F	16.6	No			No	No	No	No	yes			Yes
U.04016503	2021-08-27	Msogezi	Yes		F	16.7	No			No	No	No	No	yes			Yes
U.04002206	2021-08-31	Msogezi	Yes		F	16.8	No			No	No	No	No	yes			Yes
U.04015405	2021-08-31	Msogezi	Yes		M	16.8	No			No	No	No	No	yes			Yes
U.04009804	2021-08-26	Msogezi	Yes		M	17	No			No	No	No	No	yes			Yes
U.04024705	2021-08-31	Msogezi	Yes		M	17	No			No	No	No	No	yes			Yes
U.04000104	2021-08-26	Msogezi	Yes		F	17.1	No			No	No	No	No	yes			Yes
U.04011004	2021-08-26	Msogezi	Yes		F	17.1	No			No	No	No	No	yes			Yes
U.04022103	2021-08-26	Msogezi	Yes		M	17.1	No			No	No	No	No	yes			Yes
U.04023406	2021-08-26	Msogezi	Yes		F	17.1	No			No	No	No	No	yes			Yes
U.04036503	2021-08-26	Msogezi	Yes		F	17.1	No			No	No	No	No	yes			Yes
U.04005404	2021-08-27	Msogezi	Yes		M	17.1	No			No	No	yes	yes	yes			Yes
U.04010102	2021-08-27	Msogezi	Yes		F	17.1	No			No	No	No	No	yes			Yes				2
U.04021102	2021-08-27	Msogezi	Yes		F	17.1	No			No	No	No	No	yes			Yes				18
U.04021304	2021-08-27	Msogezi	Yes		F	17.1	No			No	No	No	No	yes			Yes
U.04021505	2021-08-27	Msogezi	Yes		F	17.1	No			No	No	No	No	yes			Yes
U.04025407	2021-08-27	Msogezi	Yes		M	17.1	No			No	No	No	No	yes			Yes			Msogezi	16
U.04029603	2021-08-27	Msogezi	Yes		M	17.1	No			No	No	No	No	yes			Yes
U.04051705	2021-08-27	Msogezi	Yes		M	17.1	No			No	No	No	No	yes			Yes			Msogez	17
U.04041505	2021-08-29	Msogezi	Yes		M	17.1	No			No	No	No	No	yes			Yes
U.04035202	2021-08-31	Msogezi	Yes		M	17.1	No			No	No	No	No	yes			Yes
U.04235503	2021-08-31	Msogezi	Yes		F	17.1	No			No	No	No	No	yes			Yes
U.04024003	2021-08-31	Msogezi	Yes		M	17.1								yes			Yes
U.04025605	2021-08-26	Msogezi	Yes		M	17.2	No			No	No	No	No	yes			Yes				17
U.04025606	2021-08-26	Msogezi	Yes		M	17.2	No			No	No	No	No	yes			Yes				15
U.04034402	2021-08-26	Msogezi	Yes		M	17.2	No			No	No	No	No	yes			Yes
U.04031307	2021-08-31	Msogezi	Yes		F	17.2	No			No	No	No	No	yes			Yes				17
U.04035006	2021-08-31	Msogezi	Yes		M	17.2	No			No	No	No	No	yes			Yes				17
U.04034104	2021-08-27	Msogezi	Yes		M	17.4	No			No	No	No	No	yes			Yes
U.04022905	2021-08-27	Msogezi	Yes		M	17.5	No			No	No	No	No	yes			Yes
U.04014906	2021-08-28	Msogezi	Yes		M	17.5	No			No	No	No	No	yes			Yes
U.04001106	2021-08-26	Msogezi	Yes		M	17.7	No			No	No	No	No	yes			Yes
U.04017406	2021-08-27	Msogezi	Yes		M	17.7	No			No	No	No	No	yes			Yes
U.04029305	2021-08-31	Msogezi	Yes		F	17.7	No			No	No	No	No	yes			Yes				1
U.04017405	2021-08-27	Msogezi	Yes		M	17.8	No			No	No	No	No	yes			Yes
U.04004804	2021-08-26	Msogezi	Yes		M	17.9	No			No	No	No	No	yes			Yes
U.04042004	2021-08-26	Msogezi	Yes		F	17.9	No			No	No	No	No	yes			Yes			Msogezi	18
U.04019505	2021-08-27	Msogezi	Yes		F	17.9	No			No	No	No	No	yes			Yes				3
U.04029506	2021-08-27	Msogezi	Yes		M	17.9	No			No	No	No	No	yes			Yes
U.04031404	2021-08-27	Msogezi	Yes		M	17.9	No			No	No	No	No	yes			Yes
U.04013903	2021-08-26	Msogezi	Yes		M	18	No			No	No	No	No	yes			Yes
U.04012503	2021-08-27	Msogezi	Yes		M	18	No			No	No	No	No	yes			Yes
U.04017903	2021-08-27	Msogezi	Yes		M	18	No			No	No	No	No	yes			Yes
U.04018203	2021-08-27	Msogezi	Yes		M	18	No			No	No	No	No	yes			Yes
U.04046403	2021-08-28	Msogezi	Yes		F	18	No			No	No	No	No	yes			Yes			Msogezi	18
U.04028605	2021-08-27	Msogezi	Yes		F	18.1	No			yes	yes	yes	yes	yes			Yes						Epilepsy without Nodding Syndrome	5	13.1	no		no	no
U.04002904	2021-08-26	Msogezi	Yes		M	18.1	No			No	No	No	No	yes			Yes
U.04004102	2021-08-26	Msogezi	Yes		F	18.1	No			No	No	No	No	yes			Yes
U.04009603	2021-08-26	Msogezi	Yes		F	18.1	No			No	No	No	No	yes			Yes
U.04013704	2021-08-26	Msogezi	Yes		M	18.1	No			No	No	No	No	yes			Yes
U.04027703	2021-08-26	Msogezi	Yes		M	18.1	No			No	No	No	No	yes			Yes
U.04035404	2021-08-26	Msogezi	Yes		M	18.1	No			No	No	No	No	yes			Yes			Msogezi	18
U.04036004	2021-08-26	Msogezi	Yes		F	18.1	No			No	No	No	No	yes			Yes
U.04035011	2021-08-27	Msogezi	Yes		M	18.1	No			No	No	No	No	yes			Yes				4
U.04003506	2021-08-27	Msogezi	Yes		M	18.1	No			No	No	No	No	yes			Yes				18
U.04016302	2021-08-27	Msogezi	Yes		F	18.1	No			No	No	No	No	yes			Yes
U.04039003	2021-08-27	Msogezi	Yes		M	18.1	No			No	No	No	No	yes			Yes
U.04052602	2021-08-27	Msogezi	Yes		M	18.1	No			No	No	No	No	yes			Yes			Msogexi	13
U.04054003	2021-08-27	Msogezi	Yes		F	18.1	No			No	No	No	No	yes			Yes			Msogezi	18
U.04026003	2021-08-31	Msogezi	Yes		F	18.1	No			No	No	No	No	yes			Yes				15
U.04016903	2021-08-31	Msogezi	Yes		M	18.1	No			No	No	No	No	yes			Yes			Msogezi	18
U.04042103	2021-08-26	Msogezi	Yes		F	18.2	No			No	No	No	No	yes			Yes			Msogezi	18
U.04030703	2021-08-27	Msogezi	Yes		M	18.2	No			No	No	No	No	yes			Yes
U.04000303	2021-08-31	Msogezi	Yes		F	18.2	No			No	No	No	No	yes			Yes
U.04041804	2021-08-31	Msogezi	Yes		M	18.2	No			No	No	No	No	yes			Yes
U.04009303	2021-08-26	Msogezi	Yes		M	18.3	No			No	No	No	No	yes			Yes
U.04019303	2021-08-27	Msogezi	Yes		M	18.4	No			No	No	No	No	yes			Yes
U.04029703	2021-08-27	Msogezi	Yes		M	18.4	No			No	No	No	No	yes			Yes
U.04034403	2021-08-26	Msogezi	Yes		F	18.5	No			No	No	No	No	yes			Yes
U.04035704	2021-08-31	Msogezi	Yes		M	18.7	No			No	No	No	No	yes			Yes
U.04001403	2021-08-26	Msogezi	Yes		F	18.8	No			No	No	No	No	yes			Yes
U.04006104	2021-08-26	Msogezi	Yes		M	18.8	No			No	No	No	No	yes			Yes
U.04051501	2021-08-27	Msogezi	Yes		M	18.8	No			No	No	No	No	yes			Yes			Msogezi	19
U.04031506	2021-08-31	Msogezi	Yes		M	18.8	No			No	No	No	No	yes			Yes
U.04017911	2021-08-26	Msogezi	Yes		M	19	No			No	No	No	No	yes			Yes				19
U.04015902	2021-08-31	Msogezi	Yes		F	19	No			No	No	No	No	yes			Yes				19
U.04000604	2021-08-26	Msogezi	Yes		M	19.1	No			No	No	No	No	yes			Yes				1
U.04001105	2021-08-26	Msogezi	Yes		F	19.1	No			No	No	No	No	yes			Yes
U.04023407	2021-08-26	Msogezi	Yes		M	19.1	No			No	No	No	No	yes			Yes
U.04034303	2021-08-26	Msogezi	Yes		M	19.1	No			No	No	No	No	yes			Yes
U.04014403	2021-08-27	Msogezi	Yes		F	19.1	No			No	No	No	No	yes			Yes
U.04015302	2021-08-27	Msogezi	Yes		M	19.1	No			No	No	No	No	yes			Yes
U.04021703	2021-08-27	Msogezi	Yes		F	19.1	No			No	No	No	No	yes			Yes
U.04049103	2021-08-27	Msogezi	Yes		M	19.1	No			No	No	No	No	yes			Yes			Msogezi	19
U.04052403	2021-08-27	Msogezi	Yes		F	19.1	No			No	No	No	No	yes			Yes			Mdindo	1
U.04041504	2021-08-29	Msogezi	Yes		M	19.1	No			No	No	No	No	yes			Yes
U.04021405	2021-08-31	Msogezi	Yes		M	19.1	No			No	No	No	No	yes			Yes
U.04024704	2021-08-31	Msogezi	Yes		M	19.1	No			No	No	No	No	yes			Yes
U.04043802	2021-08-26	Msogezi	no	4	F	19.2	No			No	No	No	No	yes			Yes			Msogezi	19
U.04050202	2021-08-26	Msogezi	no	2	F	19.2	No			No	No	No	No	yes			Yes			majengo	2
U.04031505	2021-08-31	Msogezi	Yes		M	19.2	No			No	No	No	No	yes			Yes
U.04235303	2021-08-31	Msogezi	Yes		F	19.2	No			No	No	No	No	yes			Yes
U.04011503	2021-08-26	Msogezi	Yes		F	19.3	No			No	No	No	No	yes			Yes
U.04008002	2021-08-27	Msogezi	Yes		F	19.3	No			yes	yes	No	yes	yes			Yes
U.04002204	2021-08-31	Msogezi	Yes		M	19.3	No			No	No	No	No	yes			Yes
U.04047603	2021-08-29	Msogezi	Yes		F	19.4	No			No	No	No	No	yes			Yes			msogezi	15
U.04013404	2021-08-27	Msogezi	Yes		M	19.7	No			No	No	No	No	yes			Yes
U.04034103	2021-08-27	Msogezi	Yes		F	19.7	No			No	No	No	No	yes			Yes
U.04027203	2021-08-27	Msogezi	Yes		M	19.8	No			No	No	No	No	yes			Yes
U.04004803	2021-08-26	Msogezi	Yes		F	19.9	No			No	No	No	No	yes			Yes
U.04004810	2021-08-26	Msogezi	Yes		F	19.9	No			No	No	No	No	yes			Yes				3
U.04011003	2021-08-26	Msogezi	Yes		M	20	No			No	No	No	No	yes			Yes
U.04045902	2021-08-28	Msogezi	Yes		M	20	No			No	No	No	No	yes			Yes			Msogexi	20
U.04017904	2021-08-26	Msogezi	Yes		M	20.1	No			No	No	No	No	yes			Yes				18
U.04035402	2021-08-26	Msogezi	Yes		M	20.1	No			No	No	No	No	yes			Yes			Msogezi	20
U.04037302	2021-08-26	Msogezi	Yes		F	20.1	No			No	No	No	No	yes			Yes
U.04051704	2021-08-27	Msogezi	Yes		M	20.1	No			No	No	No	yes	yes			Yes			Msogez	18
U.04028402	2021-08-27	Msogezi	Yes		F	20.1	No			No	No	No	No	yes			Yes				2
U.04021504	2021-08-27	Msogezi	Yes		M	20.1	No			No	No	No	No	yes			Yes
U.04034002	2021-08-27	Msogezi	Yes		F	20.1	No			No	No	No	No	yes			Yes			Msogezi	20
U.04045102	2021-08-27	Msogezi	Yes		F	20.1	No			No	No	No	No	yes			Yes			Msogezi	18
U.04009004	2021-08-27	Msogezi	Yes		F	20.1								yes			Yes
U.04046504	2021-08-27	Msogezi	Yes		M	20.1								yes			Yes			msogezi	1
U.04036105	2021-08-31	Msogezi	Yes		F	20.2	No			No	No	No	No	yes			Yes				20
U.04031202	2021-08-31	Msogezi	Yes		M	20.4	No			No	No	No	No	yes			Yes
U.04035105	2021-08-26	Msogezi	Yes		F	20.5	No			No	No	No	No	yes			Yes				0
U.04002703	2021-08-27	Msogezi	Yes		F	20.5	No			No	No	No	No	yes			Yes
U.04053602	2021-08-27	Msogezi	Yes		M	20.5								yes			Yes			Msogezi	20
U.04030004	2021-08-27	Msogezi	Yes		F	20.6	No			No	No	No	No	yes			Yes
U.04051402	2021-08-27	Msogezi	Yes		F	20.6	No			No	No	No	No	yes			Yes			Msogezi	20
U.04000404	2021-08-27	Msogezi	Yes		M	20.7	No			No	No	No	No	yes			Yes
U.04025404	2021-08-27	Msogezi	Yes		M	20.7	No			No	No	No	No	yes			Yes
U.04029505	2021-08-27	Msogezi	Yes		M	20.7	No			No	No	No	No	yes			Yes
U.04002404	2021-08-31	Msogezi	Yes		F	20.7	No			No	No	No	No	yes			Yes
U.04041705	2021-08-26	Msogezi	Yes		F	20.8	No			No	No	No	No	yes			Yes
U.04044702	2021-08-26	Msogezi	Yes		F	20.9	No			No	No	No	No	yes			Yes			Msogezi	21
U.04017603	2021-08-29	Msogezi	Yes		M	20.9	No			No	No	yes	yes	yes			Yes
U.04009201	2021-08-26	Msogezi	Yes		M	21	No			No	No	No	No	yes			Yes			Mdindo	9
U.04003304	2021-08-31	Msogezi	Yes		M	21	No			No	No	No	No	yes			Yes				5
U.04045003	2021-08-26	Msogezi	Yes		M	21.1	No			yes	No	yes	yes	yes			Yes			Msogezi	20		Nodding Syndrome	11	10.1	Yes, currently	11	no	no
U.04010704	2021-08-26	Msogezi	Yes		F	21.1	No			No	No	No	No	yes			Yes
U.04013502	2021-08-26	Msogezi	no	2	F	21.1	No			No	No	No	No	yes			Yes			Msogezi	19
U.04036003	2021-08-26	Msogezi	Yes		M	21.1	No			No	No	No	No	yes			Yes
U.04015602	2021-08-27	Msogezi	Yes		F	21.1	No			No	No	No	No	yes			Yes
U.04018705	2021-08-27	Msogezi	Yes		F	21.1	No			No	No	No	No	yes			Yes				21
U.04022904	2021-08-27	Msogezi	Yes		M	21.1	No			No	No	No	No	yes			Yes
U.04045402	2021-08-27	Msogezi	Yes		F	21.1	No			No	No	No	No	yes			Yes			Msogezi	21
U.04054102	2021-08-27	Msogezi	no	Doesn't know	F	21.1	No			No	No	No	No	yes			Yes			Mipango	3
U.04046202	2021-08-27	Msogezi	Yes		F	21.1								yes			Yes			Itete	1
U.04015502	2021-08-28	Msogezi	Yes		F	21.1	No			No	No	No	No	yes			Yes
U.04047403	2021-08-29	Msogezi	Yes		F	21.1	No			No	No	No	No	yes			Yes			msogezi	21
U.04021404	2021-08-31	Msogezi	Yes		M	21.1	No			No	No	No	No	yes			Yes
U.04024712	2021-08-31	Msogezi	Yes		M	21.1	No			No	No	No	No	yes			Yes			Msogezi	21
U.04045302	2021-08-27	Msogezi	Yes		F	21.2	No			No	No	No	No	yes			Yes			Ruaha	3
U.04006103	2021-08-26	Msogezi	Yes		M	21.3	Doesn't know			No	No	No	No	yes			Yes
U.04040002	2021-08-26	Msogezi	Yes		F	21.4	No			No	No	No	No	yes			Yes			Msogezi	21
U.04027506	2021-08-27	Msogezi	Yes		M	21.4	No			No	No	No	No	yes			Yes
U.04030803	2021-08-27	Msogezi	Yes		F	21.6	No			No	No	No	No	yes			Yes
U.04046602	2021-08-27	Msogezi	no	2	F	21.7								yes			Yes			majengo	2
U.04001902	2021-08-26	Msogezi	Yes		F	21.9	No			No	No	No	No	yes			Yes
U.04012202	2021-08-27	Msogezi	Yes		F	21.9	No			No	No	No	No	yes			Yes
U.04016402	2021-08-27	Msogezi	Yes		F	21.9	No			No	No	No	No	yes			Yes
U.04052402	2021-08-27	Msogezi	Yes		M	22	No			No	No	No	No	yes			Yes			Msogezi	22
U.04024806	2021-08-28	Msogezi	Yes		M	22	No			No	No	No	No	yes			Yes				22
U.04045903	2021-08-28	Msogezi	Yes		M	22	No			No	No	No	No	yes			Yes			Msogezi	22
U.04001104	2021-08-26	Msogezi	Yes		F	22.1	No			No	No	No	No	yes			Yes
U.04006809	2021-08-26	Msogezi	Yes		F	22.1	No			No	No	No	No	yes			Yes				2
U.04011206	2021-08-26	Msogezi	Yes		F	22.1	No			No	No	No	No	yes			Yes				2
U.04023405	2021-08-26	Msogezi	Yes		M	22.1	No			No	No	No	No	yes			Yes
U.04044101	2021-08-26	Msogezi	Yes		M	22.1	No			No	No	No	No	yes			Yes			Msogezi	22
U.04044102	2021-08-26	Msogezi	Yes		F	22.1	No			No	No	No	No	yes			Yes			Msogezi	22
U.04008004	2021-08-27	Msogezi	Yes		M	22.1	No			No	No	No	No	yes			Yes
U.04022802	2021-08-27	Msogezi	Yes		F	22.1	No			No	No	No	No	yes			Yes
U.04044902	2021-08-27	Msogezi	Yes		F	22.1	No			No	No	No	No	yes			Yes			Nawenge	2
U.04045606	2021-08-27	Msogezi	Yes		F	22.1	No			No	No	No	No	yes			Yes			Msogezi	22
U.04045702	2021-08-27	Msogezi	Yes		F	22.1	No			No	No	No	No	yes			Yes			Msogezi	21
U.04051703	2021-08-27	Msogezi	Yes		M	22.1	No			No	No	No	No	yes			Yes			Msogez	20
U.04021403	2021-08-31	Msogezi	Yes		M	22.1	No			No	No	No	No	yes			Yes
U.04033101	2021-08-31	Msogezi	Yes		M	22.1	No			No	No	No	No	yes			Yes
U.04023907	2021-08-26	Msogezi	Yes		F	22.2	No			No	No	No	No	yes			Yes				19
U.04055102	2021-08-27	Msogezi	Yes		F	22.2	No			No	No	No	No	yes			Yes			Msogezi	22
U.04016502	2021-08-27	Msogezi	Yes		M	22.5	No			No	No	No	No	yes			Yes
U.04017403	2021-08-27	Msogezi	Yes		M	22.6	No			No	No	No	No	yes			Yes
U.04028202	2021-08-31	Msogezi	Yes		F	22.6	No			No	No	No	No	yes			Yes				2
U.04024203	2021-08-31	Msogezi	Yes		M	22.7	No			No	No	No	No	yes			Yes
U.04005203	2021-08-26	Msogezi	Yes		M	22.9	No			No	No	No	No	yes			Yes
U.04014101	2021-08-31	Msogezi	Yes		M	22.9	No			No	No	No	No	yes			Yes
U.04042003	2021-08-26	Msogezi	Yes		F	23	No			No	No	No	No	yes			Yes			Msogezi	23
U.04000103	2021-08-26	Msogezi	Yes		M	23.1	No			No	No	No	No	yes			Yes
U.04004405	2021-08-26	Msogezi	Yes		M	23.1	No			No	No	No	No	yes			Yes
U.04042601	2021-08-26	Msogezi	no	1	M	23.1	No			No	No	No	No	yes			Yes			Msogezi	1
U.04022602	2021-08-27	Msogezi	Yes		F	23.1	No			No	No	No	yes	yes			Yes
U.04005403	2021-08-27	Msogezi	Yes		M	23.1	No			No	No	No	No	yes			Yes
U.04007801	2021-08-27	Msogezi	Yes		M	23.1	No			No	No	No	No	yes			Yes
U.04015603	2021-08-27	Msogezi	Yes		M	23.1	No			No	No	No	No	yes			Yes
U.04016003	2021-08-27	Msogezi	Yes		F	23.1	No			No	No	No	No	yes			Yes
U.04025403	2021-08-27	Msogezi	Yes		M	23.1	No			No	No	No	No	yes			Yes
U.04028401	2021-08-27	Msogezi	Yes		M	23.1	No			No	No	No	No	yes			Yes
U.04047902	2021-08-27	Msogezi	Yes		F	23.1	No			No	No	No	No	yes			Yes			Luli	2
U.04129002	2021-08-27	Msogezi	Yes		F	23.1	No			No	No	No	No	yes			Yes
U.04009003	2021-08-27	Msogezi	Yes		F	23.1								yes			Yes
U.04029804	2021-08-28	Msogezi	Yes		M	23.1	No			No	No	No	No	yes			Yes
U.04025302	2021-08-31	Msogezi	Yes		F	23.1	No			No	No	No	No	yes			Yes
U.04036602	2021-08-31	Msogezi	Yes		F	23.1	No			No	No	No	No	yes			Yes
U.04006206	2021-08-26	Msogezi	Yes		F	23.2	yes	No	No	yes	No	No	No	yes			Yes				23
U.04025601	2021-08-26	Msogezi	Yes		M	23.2	No			No	No	No	No	yes			Yes
U.04019604	2021-08-27	Msogezi	Yes		M	23.2	No			No	No	No	No	yes			Yes
U.04020603	2021-08-26	Msogezi	Yes		M	23.3	No			No	No	No	No	yes			Yes				2
U.04043801	2021-08-26	Msogezi	no	4	M	23.3	No			No	No	No	No	yes			Yes			Msogezi	23
U.04014102	2021-08-31	Msogezi	Yes		F	23.4	No			No	No	No	No	yes			Yes
U.04034401	2021-08-26	Msogezi	Yes		F	23.5	No			No	No	No	No	yes			Yes
U.04024703	2021-08-31	Msogezi	Yes		M	23.5	No			No	No	No	No	yes			Yes
U.04009607	2021-08-26	Msogezi	Yes		F	23.7	No			No	No	No	No	yes			Yes				1
U.04000403	2021-08-27	Msogezi	Yes		M	23.9	No			No	No	No	No	yes			Yes
U.04036601	2021-08-31	Msogezi	Yes		M	23.9	No			No	No	No	No	yes			Yes
U.04032002	2021-08-27	Msogezi	no		F	24	No			No	No	No	No	yes			Yes			Msogez	12
U.04001103	2021-08-26	Msogezi	Yes		F	24.1	No			No	No	No	No	yes			Yes
U.04001901	2021-08-26	Msogezi	Yes		M	24.1	No			No	No	No	No	yes			Yes
U.04002002	2021-08-26	Msogezi	Yes		F	24.1	No			No	No	No	No	yes			Yes
U.04036402	2021-08-26	Msogezi	Yes		F	24.1	No			No	No	No	No	yes			Yes			Makanga	10
U.04014402	2021-08-27	Msogezi	Yes		M	24.1	No			No	No	No	No	yes			Yes
U.04015304	2021-08-27	Msogezi	Yes		M	24.1	No			No	No	No	No	yes			Yes
U.04021503	2021-08-27	Msogezi	Yes		M	24.1	No			No	No	No	No	yes			Yes
U.04022002	2021-08-27	Msogezi	Yes		F	24.1	No			No	No	No	No	yes			Yes
U.04022903	2021-08-27	Msogezi	Yes		M	24.1	No			No	No	No	No	yes			Yes
U.04033204	2021-08-27	Msogezi	Yes		F	24.1	No			No	No	No	No	yes			Yes
U.04046201	2021-08-27	Msogezi	Yes		M	24.1								yes			Yes			Msogezi	22
U.04023102	2021-08-31	Msogezi	Yes		F	24.1	No			No	No	No	No	yes			Yes
U.04028502	2021-08-31	Msogezi	Yes		F	24.1	No			No	No	No	No	yes			Yes
U.04002608	2021-08-26	Msogezi	Yes		F	24.2	No			No	No	No	No	yes			Yes				1
U.04008802	2021-08-26	Msogezi	Yes		F	24.3	No			No	No	No	No	yes			Yes
U.04051401	2021-08-27	Msogezi	Yes		M	24.3	No			No	No	No	No	yes			Yes			Msogezi	24
U.04046503	2021-08-27	Msogezi	Yes		M	24.3								yes			Yes			msogezi	1
U.04016005	2021-08-27	Msogezi	Yes		M	24.4	No			No	No	No	No	yes			Yes
U.04030003	2021-08-27	Msogezi	Yes		M	24.4	No			No	No	No	No	yes			Yes
U.04010701	2021-08-26	Msogezi	Yes		F	24.6	No			No	No	No	No	yes			Yes
U.04022402	2021-08-26	Msogezi	Yes		F	24.7	No			No	No	No	No	yes			Yes
U.04043901	2021-08-26	Msogezi	Yes		F	24.7	No			No	No	No	No	yes			Yes			Msogezi	24
U.04014001	2021-08-26	Msogezi	Yes		M	24.9	No			No	No	No	No	yes			Yes
U.04022102	2021-08-26	Msogezi	Yes		F	25.1	No			No	No	No	No	yes			Yes
U.04028703	2021-08-26	Msogezi	Yes		M	25.1	No			No	No	No	No	yes			Yes
U.04037301	2021-08-26	Msogezi	Yes		M	25.1	No			No	No	No	No	yes			Yes
U.04013403	2021-08-27	Msogezi	Yes		M	25.1	No			No	No	No	No	yes			Yes
U.04018703	2021-08-27	Msogezi	Yes		M	25.1	No			No	No	No	No	yes			Yes
U.04022601	2021-08-27	Msogezi	Yes		M	25.1	No			No	No	No	No	yes			Yes
U.04045101	2021-08-27	Msogezi	Yes		M	25.1	No			No	No	No	No	yes			Yes			Msogezi	25
U.04045804	2021-08-27	Msogezi	Yes		M	25.1	No			No	No	No	No	yes			Yes			Msogezi	25
U.04016202	2021-08-27	Msogezi	Yes		F	25.1								yes			Yes
U.04015501	2021-08-28	Msogezi	Yes		M	25.1	No			No	No	No	No	yes			Yes
U.04022302	2021-08-26	Msogezi	Yes		F	25.2	No			No	No	No	No	yes			Yes
U.04025604	2021-08-26	Msogezi	Yes		M	25.2	No			No	No	No	No	yes			Yes				25
U.04003902	2021-08-27	Msogezi	Yes		F	25.2	No			No	No	No	No	yes			Yes
U.04047901	2021-08-27	Msogezi	Yes		M	25.2	No			No	No	No	No	yes			Yes			Msogezi	27
U.04016203	2021-08-27	Msogezi	Yes		M	25.3								yes			Yes
U.04053701	2021-08-27	Msogezi	Yes		M	25.3								yes			Yes			Msogezi	30
U.04033702	2021-08-31	Msogezi	Yes		F	25.3								yes			Yes
U.04007602	2021-08-27	Msogezi	Yes		F	25.6	No			No	No	No	No	yes			Yes
U.04022801	2021-08-27	Msogezi	Yes		M	25.6	No			No	No	No	No	yes			Yes
U.04001803	2021-08-26	Msogezi	Yes		F	25.7	No			No	No	No	No	yes			Yes
U.04043102	2021-08-26	Msogezi	no	1	M	25.9	No			No	No	No	No	yes			Yes			Msogezi	26
U.04000802	2021-08-26	Msogezi	Yes		F	26	No			No	No	No	No	yes			Yes
U.04016004	2021-08-27	Msogezi	Yes		M	26	No			No	No	No	No	yes			Yes
U.04016601	2021-08-27	Msogezi	Yes		M	26	No			No	No	No	No	yes			Yes			Msogez	4
U.04031901	2021-08-26	Msogezi	no	0	M	26.1	No			No	No	No	No	yes			Yes			Shinyanga	0
U.04040001	2021-08-26	Msogezi	Yes		M	26.1	No			No	No	No	No	yes			Yes			Msogezi	26
U.04022001	2021-08-27	Msogezi	Yes		M	26.1	No			No	No	No	No	yes			Yes
U.04035003	2021-08-27	Msogezi	Yes		F	26.1	No			No	No	No	No	yes			Yes
U.04052701	2021-08-27	Msogezi	no	1	M	26.1	No			No	No	No	No	yes			Yes			Msogezi B	1
U.04053801	2021-08-27	Msogezi	Yes		M	26.1								yes			Yes			Msogezi	26
U.04023502	2021-08-31	Msogezi	Yes		F	26.1	No			No	No	No	No	yes			Yes
U.04035602	2021-08-31	Msogezi	Yes		M	26.1	No			No	No	No	No	yes			Yes
U.04030503	2021-08-31	Msogezi	Yes		M	26.2	No			No	No	No	No	yes			Yes			Iringa	10
U.04037401	2021-08-31	Msogezi	Yes		M	26.2	No			No	No	No	No	yes			Yes
U.04027303	2021-08-31	Msogezi	Yes		M	26.2								yes			Yes
U.04031403	2021-08-27	Msogezi	Yes		M	26.4	No			No	No	No	No	yes			Yes
U.04135401	2021-08-31	Msogezi	Yes		M	26.9	No			No	No	No	No	yes			Yes
U.04050002	2021-08-26	Msogezi	Yes		F	27	No			No	No	No	No	yes			Yes			Msogezi	5
U.04014002	2021-08-26	Msogezi	Yes		F	27.1	No			No	No	No	No	yes			Yes
U.04020403	2021-08-26	Msogezi	Yes		M	27.1	No			No	No	No	No	yes			Yes
U.04036801	2021-08-26	Msogezi	Yes		M	27.1	No			No	No	No	No	yes			Yes
U.04000402	2021-08-27	Msogezi	Yes		F	27.1	No			No	No	No	No	yes			Yes
U.04018702	2021-08-27	Msogezi	Yes		M	27.1	No			No	No	No	No	yes			Yes
U.04045605	2021-08-27	Msogezi	Yes		F	27.1	No			No	No	No	No	yes			Yes			Msogezi	26
U.04047802	2021-08-27	Msogezi	Yes		M	27.1	No			No	No	No	No	yes			Yes			Msogezi	27
U.04051102	2021-08-27	Msogezi	Yes		F	27.1	No			No	No	No	No	yes			Yes			Msogezi	27
U.04138401	2021-08-27	Msogezi	Yes		M	27.1	No			No	No	No	No	yes			Yes
U.04019103	2021-08-27	Msogezi	Yes		F	27.1								yes			Yes
U.04046301	2021-08-27	Msogezi	Yes		M	27.1								yes			Yes			Msogezi	27
U.04046401	2021-08-28	Msogezi	Yes		M	27.1	No			No	No	No	No	yes			Yes			Msogezi	27
U.04047102	2021-08-29	Msogezi	Yes		F	27.1	No			No	No	No	No	yes			Yes			msogezi	24
U.04047301	2021-08-29	Msogezi	Yes		M	27.1	No			No	No	No	No	yes			Yes			msogezi	27
U.04041503	2021-08-29	Msogezi	Yes		M	27.1								yes			Yes
U.04005002	2021-08-31	Msogezi	Yes		F	27.1	No			No	No	No	No	yes			Yes
U.04005301	2021-08-31	Msogezi	Yes		F	27.1	No			No	No	No	No	yes			Yes
U.04026702	2021-08-31	Msogezi	Yes		F	27.1	No			No	No	No	No	yes			Yes
U.04033902	2021-08-31	Msogezi	Yes		F	27.1	No			No	No	No	No	yes			Yes
U.04041803	2021-08-31	Msogezi	Yes		F	27.1	No			No	No	No	No	yes			Yes
U.04048002	2021-08-31	Msogezi	Yes		F	27.1	No			No	No	No	No	yes			Yes
U.04002203	2021-08-31	Msogezi	Yes		M	27.2	No			No	No	No	No	yes			Yes
U.04012201	2021-08-27	Msogezi	Yes		M	27.3	No			No	No	No	No	yes			Yes
U.04013402	2021-08-27	Msogezi	Yes		F	27.8	No			No	No	No	No	yes			Yes
U.04026902	2021-08-27	Msogezi	Yes		F	27.9	No			No	No	No	No	yes			Yes
U.04034502	2021-08-27	Msogezi	Yes		F	27.9	No			No	No	No	No	yes			Yes
U.04016602	2021-08-27	Msogezi	Yes		F	28	No			No	No	No	No	yes			Yes			Mgolo	4
U.04003102	2021-08-31	Msogezi	Yes		F	28	No			No	No	No	No	yes			Yes
U.04035103	2021-08-26	Msogezi	Yes		M	28.1	No			yes	yes	yes	yes	yes			Yes
U.04036802	2021-08-26	Msogezi	Yes		F	28.1	No			No	No	No	No	yes			Yes
U.04003502	2021-08-27	Msogezi	Yes		F	28.1	No			No	No	No	No	yes			Yes
U.04045301	2021-08-27	Msogezi	Yes		M	28.1	No			No	No	No	No	yes			Yes			Msogezi	28
U.04045604	2021-08-27	Msogezi	Yes		M	28.1	No			No	No	No	No	yes			Yes			Msogezi	28
U.04010402	2021-08-31	Msogezi	Yes		F	28.1	No			No	No	No	No	yes			Yes
U.04014202	2021-08-31	Msogezi	Yes		F	28.1	No			No	No	No	No	yes			Yes
U.04021902	2021-08-31	Msogezi	Yes		F	28.1	No			No	No	No	No	yes			Yes
U.04030402	2021-08-31	Msogezi	Yes		F	28.1	No			No	No	No	No	yes			Yes
U.04037702	2021-08-31	Msogezi	Yes		M	28.1								yes			Yes
U.04025202	2021-08-27	Msogezi	Yes		F	28.3	yes	yes	yes	yes	yes	yes	yes	yes			Yes
U.04050301	2021-08-26	Msogezi	Yes		F	28.4	No			No	No	No	No	yes			Yes			Msogezi	22
U.04017902	2021-08-31	Msogezi	Yes		F	28.5	No			No	No	No	No	yes			Yes
U.04018003	2021-08-31	Msogezi	Yes		M	28.6	No			No	No	No	No	yes			Yes
U.04011402	2021-08-26	Msogezi	Yes		F	28.7	No			No	No	No	No	yes			Yes				3
U.04003901	2021-08-27	Msogezi	Yes		M	28.7	No			No	No	No	No	yes			Yes
U.04012702	2021-08-27	Msogezi	Yes		F	28.8	No			No	No	No	No	yes			Yes
U.04003501	2021-08-27	Msogezi	Yes		M	28.9	No			No	No	No	No	yes			Yes
U.04029902	2021-08-27	Msogezi	Yes		F	29	No			No	No	No	No	yes			Yes
U.04002901	2021-08-26	Msogezi	Yes		M	29.1	No			No	No	No	No	yes			Yes
U.04013702	2021-08-26	Msogezi	Yes		F	29.1	No			No	No	No	No	yes			Yes
U.04022202	2021-08-26	Msogezi	Yes		F	29.1	No			No	No	No	No	yes			Yes
U.04022401	2021-08-26	Msogezi	Yes		M	29.1	No			No	No	No	No	yes			Yes
U.04014407	2021-08-27	Msogezi	Yes		F	29.1	yes	yes	yes	yes	yes	yes	yes	yes			Yes
U.04018501	2021-08-27	Msogezi	Yes		F	29.1	No			No	No	No	No	yes			Yes
U.04021702	2021-08-27	Msogezi	Yes		M	29.1	No			No	No	No	No	yes			Yes
U.04033203	2021-08-27	Msogezi	Yes		M	29.1	No			No	No	No	No	yes			Yes
U.04033502	2021-08-27	Msogezi	Yes		F	29.1	No			No	No	No	No	yes			Yes
U.04045603	2021-08-27	Msogezi	Yes		M	29.1	No			No	No	No	No	yes			Yes			Msogezi	29
U.04046901	2021-08-27	Msogezi	Yes		M	29.1	No			No	No	No	No	yes			Yes			Msogezi	30
U.04046902	2021-08-27	Msogezi	Yes		F	29.1	No			No	No	No	No	yes			Yes			Luaha	20
U.04055101	2021-08-27	Msogezi	Yes		M	29.1	No			No	No	No	No	yes			Yes			Msogezi	27
U.04037504	2021-08-31	Msogezi	Yes		M	29.1	No			No	No	No	No	yes			Yes				2
U.04014702	2021-08-31	Msogezi	Yes		F	29.1	No			No	No	No	No	yes			Yes
U.04012903	2021-08-31	Msogezi	Yes		M	29.1								yes			Yes
U.04047101	2021-08-29	Msogezi	Yes		M	29.2	No			No	No	No	No	yes			Yes			msogezi	28
U.04229201	2021-08-31	Msogezi	Yes		M	29.2	No			No	No	No	No	yes			Yes
U.04026001	2021-08-31	Msogezi	Yes		M	29.3	No			No	No	No	No	yes			Yes
U.04010604	2021-08-26	Msogezi	Yes		M	29.6	No			No	No	No	No	yes			Yes
U.04046702	2021-08-27	Msogezi	Yes		F	29.8	No			No	No	No	No	yes			Yes			Iringa	4
U.04045803	2021-08-27	Msogezi	Yes		M	30	No			No	No	No	No	yes			Yes			Msogezi	30
U.04005304	2021-08-31	Msogezi	Yes		M	30	No			No	No	No	No	yes			Yes				5
U.04022301	2021-08-26	Msogezi	Yes		M	30.1	No			No	No	No	No	yes			Yes
U.04005501	2021-08-27	Msogezi	Yes		M	30.1	No			No	No	No	No	yes			Yes
U.04007503	2021-08-27	Msogezi	Yes		M	30.1	No			No	No	No	No	yes			Yes
U.04019501	2021-08-27	Msogezi	Yes		M	30.1	No			No	No	No	No	yes			Yes
U.04019502	2021-08-27	Msogezi	Yes		F	30.1	No			No	No	No	No	yes			Yes
U.04031704	2021-08-27	Msogezi	Yes		F	30.1	No			No	No	No	No	yes			Yes
U.04038601	2021-08-27	Msogezi	Yes		M	30.1	No			No	No	No	No	yes			Yes
U.04051202	2021-08-27	Msogezi	Yes		F	30.1	No			No	No	No	No	yes			Yes			Msogezi	30
U.04028304	2021-08-31	Msogezi	Yes		M	30.1	No			No	No	No	No	yes			Yes				30
U.04028501	2021-08-31	Msogezi	Yes		M	30.1	No			No	No	No	No	yes			Yes
U.04038101	2021-08-31	Msogezi	Yes		M	30.1	No			No	No	No	No	yes			Yes
U.04016301	2021-08-27	Msogezi	Yes		M	30.4	No			No	No	No	No	yes			Yes
U.04013401	2021-08-27	Msogezi	Yes		M	30.7	No			No	No	No	No	yes			Yes
U.04030005	2021-08-27	Msogezi	Yes		M	30.9	No			No	No	No	No	yes			Yes
U.04135402	2021-08-31	Msogezi	Yes		F	30.9	No			No	No	No	No	yes			Yes				2
U.04028302	2021-08-31	Msogezi	Yes		F	31.1								yes			Yes						Epilepsy without Nodding Syndrome	5	26.1	no		no	no
U.04002602	2021-08-26	Msogezi	Yes		F	31.1	No			No	No	No	No	yes			Yes
U.04011802	2021-08-26	Msogezi	Yes		F	31.1	No			No	No	No	No	yes			Yes
U.04022201	2021-08-26	Msogezi	Yes		M	31.1	No			No	No	No	No	yes			Yes
U.04036401	2021-08-26	Msogezi	Yes		M	31.1	No			No	No	No	No	yes			Yes			Msogez	10
U.04005602	2021-08-27	Msogezi	Yes		F	31.1	yes	yes	No	No	No	No	yes	yes			Yes
U.04029702	2021-08-27	Msogezi	Yes		F	31.1	No			No	No	No	No	yes			Yes
U.04048901	2021-08-27	Msogezi	Yes		M	31.1	No			No	No	No	No	yes			Yes			Mdindo	3
U.04018004	2021-08-31	Msogezi	Yes		F	31.1	yes	yes	yes	yes	yes	yes	yes	yes			Yes				31
U.04020303	2021-08-31	Msogezi	Yes		F	31.1	No			No	No	No	No	yes			Yes				3
U.04021804	2021-08-31	Msogezi	Yes		F	31.1	No			No	No	No	No	yes			Yes				1
U.04030204	2021-08-31	Msogezi	Yes		F	31.1	No			No	No	No	No	yes			Yes				20
U.04028102	2021-08-31	Msogezi	Yes		F	31.1	No			No	No	No	No	yes			Yes
U.04031102	2021-08-31	Msogezi	Yes		F	31.1	No			No	No	No	No	yes			Yes
U.04059103	2021-08-31	Msogezi	Yes		F	31.1	No			No	No	No	No	yes			Yes			Majengo	0
U.04008801	2021-08-26	Msogezi	Yes		M	31.2	No			No	No	No	No	yes			Yes
U.04033002	2021-08-27	Msogezi	Yes		F	31.2	No			No	No	No	No	yes			Yes
U.04009102	2021-08-26	Msogezi	Yes		F	31.3	No			No	No	No	No	yes			Yes			Msogezi	31
U.04003702	2021-08-27	Msogezi	Yes		F	31.3	No			No	No	No	No	yes			Yes
U.04015601	2021-08-27	Msogezi	Yes		M	31.3	No			No	No	No	No	yes			Yes
U.04034501	2021-08-27	Msogezi	Yes		M	31.3	No			No	No	No	No	yes			Yes
U.04004101	2021-08-26	Msogezi	Yes		M	31.4	No			No	No	No	No	yes			Yes
U.04024301	2021-08-27	Msogezi	Yes		M	31.5	No			No	No	No	No	yes			Yes
U.04005001	2021-08-31	Msogezi	Yes		M	31.5	No			No	No	No	No	yes			Yes
U.04016201	2021-08-27	Msogezi	Yes		M	31.7	No			No	No	No	No	yes			Yes
U.04005502	2021-08-27	Msogezi	Yes		F	31.8	No			No	No	No	No	yes			Yes
U.04007302	2021-08-26	Msogezi	Yes		F	32	No			No	No	No	yes	yes			Yes
U.04051001	2021-08-27	Msogezi	Yes		M	32.1	yes	yes	yes	yes	yes	yes	yes	yes			Yes			Msogezi	32		Epilepsy without Nodding Syndrome	15	17.1	no		no	no
U.04011302	2021-08-26	Msogezi	Yes		F	32.1	No			No	No	No	No	yes			Yes
U.04050401	2021-08-26	Msogezi	Yes		M	32.1	No			No	No	No	No	yes			Yes			Msogezi	32
U.04024308	2021-08-27	Msogezi	Yes		M	32.1	yes	yes	yes	yes	yes	yes	yes	yes			Yes
U.04013002	2021-08-27	Msogezi	Yes		F	32.1	No			No	No	No	No	yes			Yes
U.04018202	2021-08-27	Msogezi	Yes		F	32.1	No			No	No	No	No	yes			Yes
U.04029602	2021-08-27	Msogezi	Yes		F	32.1	No			No	No	No	No	yes			Yes
U.04049002	2021-08-27	Msogezi	Yes		F	32.1	No			No	No	No	No	yes			Yes			Msogezi	33
U.04000302	2021-08-31	Msogezi	Yes		F	32.1	No			No	No	No	No	yes			Yes
U.04028201	2021-08-31	Msogezi	Yes		M	32.1	No			No	No	No	No	yes			Yes
U.04048001	2021-08-31	Msogezi	Yes		M	32.1	No			No	No	No	No	yes			Yes
U.04121902	2021-08-31	Msogezi	Yes		F	32.1	No			No	No	No	No	yes			Yes
U.04024204	2021-08-31	Msogezi	Yes		F	32.3	No			No	No	No	No	yes			Yes
U.04035302	2021-08-26	Msogezi	Yes		F	32.7	No			No	No	No	No	yes			Yes
U.04033001	2021-08-27	Msogezi	Yes		M	32.7	No			No	No	No	No	yes			Yes
U.04031703	2021-08-27	Msogezi	Yes		F	32.8	No			No	No	No	No	yes			Yes
U.04044602	2021-08-26	Msogezi	Yes		F	33	No			No	No	No	No	yes			Yes			Msogezi	15
U.04018105	2021-08-27	Msogezi	Yes		F	33	No			No	No	No	No	yes			Yes				33
U.04032001	2021-08-27	Msogezi	no		M	33	No			No	No	No	No	yes			Yes			Msogez	20
U.04002601	2021-08-26	Msogezi	Yes		M	33.1	No			No	No	No	No	yes			Yes
U.04002805	2021-08-26	Msogezi	Yes		F	33.1	No			No	No	No	No	yes			Yes				33
U.04003802	2021-08-27	Msogezi	Yes		F	33.1	No			No	No	No	No	yes			Yes
U.04021602	2021-08-27	Msogezi	Yes		F	33.1	No			No	No	No	No	yes			Yes
U.04024502	2021-08-27	Msogezi	Yes		F	33.1	No			No	No	No	No	yes			Yes
U.04025101	2021-08-27	Msogezi	Yes		F	33.1	No			No	No	No	No	yes			Yes
U.04026901	2021-08-27	Msogezi	Yes		M	33.1	No			No	No	No	No	yes			Yes
U.04049001	2021-08-27	Msogezi	Yes		M	33.1	No			No	No	No	No	yes			Yes			Msogezi	33
U.04051101	2021-08-27	Msogezi	Yes		M	33.1	No			No	No	No	No	yes			Yes			Msogezi	33
U.04053901	2021-08-27	Msogezi	Yes		F	33.1								yes			Yes			Msogezi	33
U.04010401	2021-08-31	Msogezi	Yes		M	33.1	No			No	yes	No	No	yes			Yes
U.04014301	2021-08-31	Msogezi	Yes		F	33.1	No			No	No	No	No	yes			Yes
U.04015402	2021-08-31	Msogezi	Yes		F	33.1	No			No	No	No	No	yes			Yes
U.04023101	2021-08-31	Msogezi	Yes		M	33.1	No			No	No	No	No	yes			Yes
U.04031101	2021-08-31	Msogezi	Yes		M	33.1	No			No	No	No	No	yes			Yes
U.04009401	2021-08-31	Msogezi	Yes		F	33.1								yes			Yes
U.04041704	2021-08-26	Msogezi	Yes		M	33.4	No			No	No	No	No	yes			Yes
U.04000801	2021-08-26	Msogezi	Yes		M	33.5	No			No	No	No	No	yes			Yes
U.04225101	2021-08-31	Msogezi	Yes		M	33.5	No			No	No	No	No	yes			Yes
U.04033701	2021-08-31	Msogezi	Yes		M	33.8	No			No	No	No	No	yes			Yes
U.04005757	2021-08-26	Msogezi	Yes		M	34	yes	No	No	yes	No	No	yes	yes			Yes			Msogezi	34
U.04000501	2021-08-26	Msogezi	Yes		F	34	No			No	No	No	No	yes			Yes
U.04001002	2021-08-26	Msogezi	Yes		F	34	No			No	No	No	No	yes			Yes
U.04053802	2021-08-27	Msogezi	Yes		F	34								yes			Yes			Msogezi	33
U.04001001	2021-08-26	Msogezi	Yes		M	34.1	No			No	No	No	No	yes			Yes
U.04001502	2021-08-26	Msogezi	Yes		F	34.1	No			No	No	No	No	yes			Yes
U.04010002	2021-08-26	Msogezi	Yes		F	34.1	No			No	No	No	No	yes			Yes
U.04005601	2021-08-27	Msogezi	Yes		M	34.1	No			No	No	No	No	yes			Yes
U.04005801	2021-08-27	Msogezi	Yes		F	34.1	No			No	No	No	No	yes			Yes
U.04012701	2021-08-27	Msogezi	Yes		M	34.1	No			No	No	No	No	yes			Yes
U.04022902	2021-08-27	Msogezi	Yes		F	34.1	No			No	No	No	No	yes			Yes
U.04038705	2021-08-27	Msogezi	Yes		F	34.1	No			No	No	No	No	yes			Yes				1
U.04054002	2021-08-27	Msogezi	Yes		F	34.1	No			No	No	No	No	yes			Yes			Msogezi	34
U.04029802	2021-08-28	Msogezi	Yes		F	34.1	No			No	No	No	No	yes			Yes
U.04014701	2021-08-31	Msogezi	Yes		M	34.1	No			No	No	No	No	yes			Yes
U.04015401	2021-08-31	Msogezi	Yes		M	34.1	No			No	No	No	No	yes			Yes
U.04024702	2021-08-31	Msogezi	Yes		F	34.1	No			No	No	No	No	yes			Yes
U.04030203	2021-08-31	Msogezi	Yes		M	34.1	No			No	No	No	No	yes			Yes
U.04107101	2021-08-31	Msogezi	Yes		M	34.1	No			No	No	No	No	yes			Yes
U.04121901	2021-08-31	Msogezi	Yes		M	34.1	No			No	No	No	No	yes			Yes
U.04235501	2021-08-31	Msogezi	Yes		F	34.1	No			No	No	No	No	yes			Yes
U.04008701	2021-08-31	Msogezi	Yes		M	34.1								yes			Yes
U.04007201	2021-08-26	Msogezi	Yes		M	34.2	No			No	No	No	No	yes			Yes
U.04006901	2021-08-26	Msogezi	Yes		M	34.8	No			No	No	No	No	yes			Yes
U.04033501	2021-08-27	Msogezi	Yes		M	34.8	No			No	No	No	No	yes			Yes
U.04000904	2021-08-26	Msogezi	Yes		M	35.1	yes	yes	yes	yes	yes	yes	yes	yes			Yes
U.04010001	2021-08-26	Msogezi	Yes		M	35.1	No			No	No	No	No	yes			Yes
U.04047701	2021-08-27	Msogezi	no	1	M	35.1	No			No	No	No	No	yes			Yes			Dodoma	1
U.04052302	2021-08-27	Msogezi	no	1	F	35.1	No			No	No	No	No	yes			Yes			Msogezi	1
U.04016204	2021-08-27	Msogezi	Yes		M	35.1								yes			Yes
U.04035005	2021-08-27	Msogezi	Yes		F	35.1								yes			Yes				4
U.04046002	2021-08-28	Msogezi	Yes		F	35.1	No			No	No	No	No	yes			Yes			Msogezi	35
U.04000301	2021-08-31	Msogezi	Yes		F	35.1	No			No	No	No	No	yes			Yes
U.04026701	2021-08-31	Msogezi	Yes		M	35.1	No			No	No	No	No	yes			Yes
U.04020302	2021-08-31	Msogezi	Yes		M	35.1								yes			Yes
U.04041703	2021-08-26	Msogezi	Yes		M	35.2	No			No	No	No	No	yes			Yes
U.04019302	2021-08-27	Msogezi	Yes		F	35.5	No			No	No	No	No	yes			Yes
U.04014201	2021-08-31	Msogezi	Yes		M	35.5	No			No	No	No	No	yes			Yes
U.04011301	2021-08-26	Msogezi	Yes		M	35.6	No			No	No	No	No	yes			Yes
U.04020402	2021-08-26	Msogezi	Yes		F	35.6	No			No	No	No	No	yes			Yes
U.04011801	2021-08-26	Msogezi	Yes		M	35.7	No			No	No	No	No	yes			Yes
U.04033602	2021-08-27	Msogezi	Yes		F	35.7								yes			Yes			Kisewe	15
U.04003701	2021-08-27	Msogezi	Yes		M	35.9	No			No	No	No	No	yes			Yes
U.04014802	2021-08-27	Msogezi	Yes		F	36.1	No			No	No	No	No	yes			Yes
U.04029601	2021-08-27	Msogezi	Yes		M	36.1	No			No	No	No	No	yes			Yes
U.04033302	2021-08-27	Msogezi	Yes		F	36.1	No			No	No	No	No	yes			Yes
U.04038701	2021-08-27	Msogezi	Yes		M	36.1	No			No	No	No	No	yes			Yes
U.04049102	2021-08-27	Msogezi	Yes		F	36.1	No			No	No	No	No	yes			Yes			Majengo	17
U.04041502	2021-08-29	Msogezi	Yes		F	36.1	No			No	No	No	No	yes			Yes
U.04003101	2021-08-31	Msogezi	Yes		M	36.1	No			No	No	No	No	yes			Yes
U.04014502	2021-08-31	Msogezi	Yes		F	36.1	No			No	No	No	No	yes			Yes
U.04018002	2021-08-31	Msogezi	Yes		M	36.1	No			No	No	No	No	yes			Yes
U.04021901	2021-08-31	Msogezi	Yes		M	36.1	No			No	No	No	No	yes			Yes
U.04031504	2021-08-31	Msogezi	Yes		F	36.1	No			No	No	No	No	yes			Yes
U.04009803	2021-08-26	Msogezi	Yes		F	36.3	No			No	No	No	No	yes			Yes
U.04019603	2021-08-27	Msogezi	Yes		F	36.3	No			No	No	No	No	yes			Yes
U.04048902	2021-08-27	Msogezi	Yes		F	36.4	No			No	No	No	No	yes			Yes			Msogezi	35
[truncated: 4,599 more rows]
