# Supplementary material for: Impact of a bi-annual community-directed treatment with ivermectin programme on the incidence of epilepsy in an onchocerciasis-endemic area of Mahenge, Tanzania: A population-based prospective study
Source: PLoS Negl Trop Dis. 2023 Jun 28;17(6):e0011178. doi: 10.1371/journal.pntd.0011178 (PMC10335697; doi:10.1371/journal.pntd.0011178)
Supplement: S2 Data — (XLSX) [file pntd.0011178.s004.xlsx]

## Sheet: Sheet1
ID_number	visit_date	Village	age	placebirth	Years_Lived_within_Mahenge_Area	sex	Has_Epilepsy	Age_at_first_seizure_onset	Years_ago_(since_2018)_when_onset_of_first_seizure_occured	other_diagnosis_than_epilepsy	Loss_of_bladder_control	Foam_from_the_mouth	Biting_of_the_tongue	ever_experienced_absence(s)_or_sudden_loss(es)_of_contact_with_the_surroundings_for_a_short_duration_of_time	experienced_sudden_uncontrollable_twitching_or_shaking_of_your_arms_legs_or_head_for_a_period_of_a_few_minutes	sometimes_experience_sudden_and_brief_bodily_sensations_see_or_hear_things_that_are_not_there_or_smell_strange_odours	been_told_that_he_or_she_is_suffering_from_epilepsy_or_from_epileptic_fits	History_of_Head_Nodding	Ag_ at_onset_of_Head_Nodding	Years_ago_(since_2018)_when_onset_of_Nodding_seizures_occured	has taken ivermectin before
308604	2017-01-21	Mdindo	17.9261	Mdindo	18	male	yes	9999	-9981.07		No	No	No	No	No	No	Yes	no	NA	#VALUE!	Yes
301502	2017-01-22	Mdindo	27.4993	Mdindo	18	female	yes	9999	-9971.5		Yes	No	No	No	No	No	Yes	no	NA	#VALUE!	No
308103	2017-01-21	Mdindo	23.5212	Mdindo	4	female	yes	23	0		No	No	No	No	No	No	Yes	no	NA	#VALUE!	No
309606	2017-01-21	Mdindo	12.8536	Mdindo	10	male	yes	12	0		No	No	Yes	No	No	No	No	no	NA	#VALUE!	Yes
316906	2017-01-22	Mdindo	18.5062	Isongo	10	male	yes	16	2		No	No	No	Yes	No	No	Yes	no	NA	#VALUE!	Yes
304303	2017-01-21	Mdindo	21.5021	Mdindo	22	female	yes	18	2.9		No	No	No	No	No	No	Yes	no	NA	#VALUE!	Yes
311503	2017-01-21	Mdindo	22.5007	Mdindo	22	male	yes	18	4.50068		No	No	No	No	No	No	Yes	Yes_in_the_past	18	4.50068	Yes
304203	2017-01-21	Mdindo	20.5007	Mdindo	20	male	yes	12	8.50068		Yes	Yes	No	No	No	No	Yes	no	NA	#VALUE!	Yes
302903	2017-01-21	Mdindo	21.0123	Mdindo	20	male	yes	12	9.01231		Yes	Yes	Yes	No	No	No	Yes	no	NA	#VALUE!	Yes
320503	2017-01-22	Mdindo	36.4925	Mdindo	30	male	yes	27	9.49248		No	No	No	No	No	No	Yes	no	NA	#VALUE!	Yes
303505	2017-01-21	Mdindo	15.5048	Mdindo	15	female	yes	6	9.50479		Yes	Yes	Yes	No	Yes	No	Yes	Yes_currently	6	9.50479	Yes
320303	2017-01-22	Mdindo	22.5034	Mdindo	24	male	yes	12	10.5034		Yes	Yes	Yes	No	No	No	Yes	no	NA	#VALUE!	Yes
324403	2017-01-22	Mdindo	23.1546	Mbangayao/ulanga	22	female	yes	12	11.1546		No	Yes	No	No	No	No	Yes	no	NA	#VALUE!	Yes
304101	2017-01-21	Mdindo	28.4378	Mdindo	28	male	yes	15	13.4378		No	No	No	Doesn't know	Doesn't know	Doesn't know	Yes	no	NA	#VALUE!	No
311504	2017-01-21	Mdindo	22.5007	Mdindo	24	female	yes	9	13.5007		Yes	No	Yes	No	No	No	Yes	no	NA	#VALUE!	Yes
309903	2017-01-22	Mdindo	25.5294	Mdindo	26	male	yes	12	13.5294		Yes	No	Yes	No	No	No	Yes	no	NA	#VALUE!	Yes
322303	2017-01-22	Mdindo	25.9891	Mdindo	26	female	yes	12	13.9891		Yes	Yes	Yes	No	No	No	Yes	Yes_in_the_past	12	13.9891	Yes
306501	2017-01-21	Mdindo	28.4952	Msogezi	30	male	yes	14	14.4952		No	No	No	No	No	No	Yes	no	NA	#VALUE!	Yes
316903	2017-01-22	Mdindo	28.4979	Vigoi juu	3	female	yes	14	14.4979		No	No	No	No	No	Yes	Yes	no	NA	#VALUE!	Yes
302303	2017-01-21	Mdindo	20.7579	Mdindo	28	female	yes	6	14.7579		No	Yes	No	No	No	No	Yes	no	NA	#VALUE!	Yes
304401	2017-01-21	Mdindo	65.1464	Mdindo	66	male	yes	50	15.1464		No	Yes	No	No	Yes	Yes	Yes	no	NA	#VALUE!	No
322403	2017-01-22	Mdindo	23.5294	Mdindo	23	female	yes	6	17.5294		Yes	Yes	Yes	No	Yes	Doesn't know	Yes	no	NA	#VALUE!	Yes
301002	2017-01-21	Mdindo	33.4856	Mdindo	34	male	yes	14	19.4856		Yes	No	No	No	No	No	No	no	NA	#VALUE!	Yes
308002	2017-01-22	Mdindo	35.4938	Mdindo	36	female	yes	15	20.4938		No	No	No	No	No	No	Yes	no	NA	#VALUE!	Yes
314304	2017-01-22	Mdindo	35.6553	Mdindo	36	male	yes	13	22.6553		No	No	No	No	No	No	Yes	no	NA	#VALUE!	Yes
305504	2017-01-21	Mdindo	36.4897	Mdindo	37	female	yes	11	25.4897		Yes	Yes	Yes	Yes	No	No	Yes	no	NA	#VALUE!	Yes
318203	2017-01-22	Mdindo	37.4938	Mdindo	37	female	yes	12	25.4938		Yes	Yes	No	No	No	No	Yes	no	NA	#VALUE!	Yes
309902	2017-01-22	Mdindo	37.5267	Mbagula	23	male	yes	11	26.5267		No	Yes	No	No	No	No	No	no	NA	#VALUE!	Yes
305901	2017-01-21	Mdindo	37.4911	Mdindo	38	female	yes	10	27.4911		No	No	No	No	No	No	Yes	Yes_in_the_past	10	27.4911	Yes
303503	2017-01-21	Mdindo	35.4911	Mdindo	35	female	yes	6	29.4911		No	Yes	No	No	No	No	Yes	no	NA	#VALUE!	Yes
307805	2017-01-21	Mdindo	40.2544	Mdindo	41	male	yes	9	31.2544		No	No	No	Yes	No	No	Yes	Yes_in_the_past	9	31.2544	Yes
305702	2017-01-21	Mdindo	59.4747	Luli	60	female	yes	25	34.4747		No	No	No	No	No	No	No	no	NA	#VALUE!	Yes
314306	2017-01-22	Mdindo	46.487	Idunda	48	male	yes	11	35.487		No	No	No	No	No	No	Yes	no	NA	#VALUE!	Yes
309306	2017-01-21	Mdindo	2.70041	Mdindo	2	female	no-see-next-variable	NA	#VALUE!	Febrile seizures									NA	#VALUE!	No
313705	2017-01-22	Mdindo	7.95349	Mdindo	9	female	no-see-next-variable	NA	#VALUE!	No seizures									NA	#VALUE!	Yes
313704	2017-01-22	Mdindo	12.8728	Mdindo	13	male	no-see-next-variable	NA	#VALUE!	Febrile seizures									NA	#VALUE!	Yes
323004	2017-01-22	Mdindo	17.1956	Msogezi	13	male	no-see-next-variable	NA	#VALUE!	Acute seizure									NA	#VALUE!	No
322103	2017-01-22	Mdindo	20.4952	Dar es salaam	1	male	no-see-next-variable	NA	#VALUE!	Delayed motor milestones									NA	#VALUE!	No
318204	2017-01-22	Mdindo	20.5034	Dar es salaam	7	female	no-see-next-variable	NA	#VALUE!	Shizophrenia									NA	#VALUE!	Yes
316202	2017-01-22	Mdindo	22.5034	Msogezi	1	female	no-see-next-variable	NA	#VALUE!										NA	#VALUE!	Yes
306203	2017-01-21	Mdindo	22.8536	Msogezi	12	female	no-see-next-variable	NA	#VALUE!										NA	#VALUE!	Yes
313803	2017-01-22	Mdindo	23.0616	Ruaha/ulanga	22	male	no-see-next-variable	NA	#VALUE!	Cerebral palsy									NA	#VALUE!	Yes
314402	2017-01-22	Mdindo	25.5021	Mdindo	26	male	no-see-next-variable	NA	#VALUE!	No symptoms of seizures									NA	#VALUE!	Yes
309602	2017-01-21	Mdindo	30.5226	Mdindo	10	female	no-see-next-variable	NA	#VALUE!	?Thyrotoxicosis									NA	#VALUE!	Yes
316201	2017-01-22	Mdindo	32.3447	Mdindo	33	male	no-see-next-variable	NA	#VALUE!	No symptoms									NA	#VALUE!	Yes
313602	2017-01-22	Mdindo	32.5773	Daresalaam	31	female	no-see-next-variable	NA	#VALUE!	No symptoms									NA	#VALUE!	Yes
302302	2017-01-21	Mdindo	33.4938	Mdindo	33	female	no-see-next-variable	NA	#VALUE!	Febrile seizures in chilhood									NA	#VALUE!	Yes
313701	2017-01-22	Mdindo	38.0547	Mdindo	38	male	no-see-next-variable	NA	#VALUE!	No symptoms									NA	#VALUE!	Yes
313402	2017-01-21	Mdindo	43.4856	Mdindo	44	female	no-see-next-variable	NA	#VALUE!	No symptoms									NA	#VALUE!	No
302601	2017-01-21	Mdindo	54.4788	Mdindo	54	male	no-see-next-variable	NA	#VALUE!	No symptoms									NA	#VALUE!	Yes
313302	2017-01-21	Mdindo	58.5198	Mdindo	59	female	no-see-next-variable	NA	#VALUE!	No symptoms									NA	#VALUE!	Yes
320502	2017-01-22	Mdindo	59.4774	Mdindo	60	female	no-see-next-variable	NA	#VALUE!	No seizures									NA	#VALUE!	Yes
313702	2017-01-22	Mdindo	62.4761	Mahenge/ulanga	46	female	no-see-next-variable	NA	#VALUE!	Cardiomyopathy									NA	#VALUE!	Yes
322401	2017-01-22	Mdindo	64.4897	Dodoma	23	male	no-see-next-variable	NA	#VALUE!	No symptoms									NA	#VALUE!	Yes
308702	2017-01-21	Mdindo	67.2449	Nawenge	30	female	no-see-next-variable	NA	#VALUE!										NA	#VALUE!	Yes
433704	2017-01-20	Msogezi	1.513	Msogezi	1	male	yes	0 to 1	1		No	No	No	No	No	Doesn't know	No	no	NA	#VALUE!	No
409005	2017-01-17	Msogezi	9.49932	Msogezi	8	male	yes	9999	-9989.5		No	No	Yes	Yes	No	No	No	no	NA	#VALUE!	No
434804	2017-01-20	Msogezi	17.5021	Msogezi	17	male	yes	9999	-9981.5		Yes	Yes	Yes	No	Yes	No	Yes	no	NA	#VALUE!	Yes
428102	2017-01-19	Msogezi	26.4925	Msogezi	27	female	yes	9999	-9972.51		No	Yes	Yes	Doesn't know	Doesn't know	Doesn't know	Yes	no	NA	#VALUE!	Yes
424308	2017-01-18	Msogezi	27.4884	Msogezi	29	male	yes	9999	-9971.51		Yes	Yes	Yes	Yes	Yes	Doesn't know	Yes	Yes_in_the_past	10	17.4884	No
403801	2017-01-18	Msogezi	32.4624	Msogezi	33	male	yes	9999	-9966.54		No	No	No	Doesn't know	Doesn't know	Doesn't know	Doesn't know	no	NA	#VALUE!	No
414903	2017-01-19	Msogezi	18	Msogezi	17	male	yes	16	2		No	Yes	No	No	No	No	No	no	NA	#VALUE!	No
417412	2017-01-19	Msogezi	2.53625	Msogezi	2	female	yes	3	0		No	No	No	No	No	No	No	no	NA	#VALUE!	No
414904	2017-01-19	Msogezi	4.16416	Msogezi	6	female	yes	3	1		Yes	Yes	No	Yes	Yes	No	Yes	Yes_in_the_past	3	1.16416	Yes
418502	2017-01-18	Msogezi	7.23666	Msogezi	7	male	yes	6	1		No	No	No	Yes	No	No	No	no	NA	#VALUE!	Yes
405602	2017-01-18	Msogezi	26.4897	Msogezi	10	female	yes	24	2		No	No	No	No	No	No	Yes	no	NA	#VALUE!	No
422602	2017-01-18	Msogezi	18.4952	Msogezi	18	female	yes	16	2		No	No	No	No	No	No	Yes	no	NA	#VALUE!	No
430405	2017-01-20	Msogezi	5.84405	Msogezi	6	female	yes	3	2		No	No	No	No	No	No	No	no	NA	#VALUE!	No
416203	2017-01-19	Msogezi	20.6648	Msogezi	21	male	yes	17	3.66484		No	No	No	No	No	No	No	no	NA	#VALUE!	Yes
422203	2017-01-18	Msogezi	6.18878	Msogezi	6	male	yes	2	4.18878		No	No	Yes	No	Yes	No	No	no	NA	#VALUE!	No
429903	2017-01-19	Msogezi	9.73187	Msogezi	10	male	yes	5	4.73187		No	No	No	Yes	No	No	Yes	Yes_in_the_past	5	4.73187	Yes
429701	2017-01-19	Msogezi	47.4774	Mngeta	19	male	yes	40	7.47743		No	Yes	No	No	No	No	No	no	NA	#VALUE!	Yes
417802	2017-01-19	Msogezi	11.5294	Msogezi	12	female	yes	4	7.52941		No	No	No	Yes	No	No	Yes	Yes_in_the_past	5	6.52941	Yes
427303	2017-01-20	Msogezi	21.5814	Msogezi	21	male	yes	14	7.5814		No	No	No	No	No	No	Yes	no	NA	#VALUE!	Yes
424302	2017-01-18	Msogezi	24.342	Msogezi	24	male	yes	16	8.342		No	Yes	No	Yes	Yes	Yes	No	no	NA	#VALUE!	No
418604	2017-01-18	Msogezi	15.4966	Msogezi	15	female	yes	7	8.49658		No	No	No	Yes	No	No	Yes	Yes_currently	7	8.49658	Yes
435803	2017-01-20	Msogezi	17.3707	Luli	1	female	yes	8	9.37073		No	No	No	Yes	No	No	No	no	NA	#VALUE!	No
411502	2017-01-18	Msogezi	40.4761	Luli mahenge	40	female	yes	31	9.47606		Yes	No	No	No	Yes	No	Yes	no	NA	#VALUE!	No
415304	2017-01-18	Msogezi	19.4938	Msogezi	20	male	yes	10	9.49384		No	Yes	Yes	No	No	No	Yes	no	NA	#VALUE!	Yes
425202	2017-01-20	Msogezi	23.7018	Msogezi	23	female	yes	14	9.70178		Yes	Yes	Yes	No	No	No	Yes	no	NA	#VALUE!	Yes
419603	2017-01-19	Msogezi	31.7182	Msogezi	32	female	yes	22	9.71819		No	No	No	Yes	No	No	No	no	NA	#VALUE!	Yes
405201	2017-01-17	Msogezi	48.4706	Msogezi	49	male	yes	38	10.4706		No	No	No	No	No	No	Yes	Yes_in_the_past	38	10.4706	Yes
419103	2017-01-18	Msogezi	22.4925	Msogezi	22	female	yes	12	10.4925		Yes	No	Yes	No	Yes	No	Yes	Yes_in_the_past	13	9.49248	Yes
421201	2017-01-18	Msogezi	36.5007	Msogezi	36	female	yes	26	10.5007		No	No	No	No	Yes	No	Yes	Yes_in_the_past	35	1.50068	Yes
435103	2017-01-22	Msogezi	23.5021	Msogezi	23	male	yes	13	10.5021		Yes	Yes	Yes	No	No	No	Yes	no	NA	#VALUE!	Yes
418003	2017-01-19	Msogezi	23.9316	Mogezi	23	male	yes	12	11.9316		No	No	No	No	No	No	Yes	no	NA	#VALUE!	Yes
417603	2017-01-19	Msogezi	16.2681	Msogezi	17	male	yes	4	12.2681		No	No	No	Yes	Yes	No	Yes	Yes_in_the_past	4	12.2681	No
413502	2017-01-19	Msogezi	25.4938	Msogezi	25	female	yes	13	12.4938		No	No	No	No	No	No	Yes	no	NA	#VALUE!	No
414407	2017-01-18	Msogezi	24.4897	Msogezi	20	female	yes	10	14.4897		Yes	Yes	Yes	Yes	No	No	Yes	no	NA	#VALUE!	Yes
441601	2017-01-19	Msogezi	45.4802	Msogezi	46	female	yes	30	15.4802		Yes	Yes	Yes	No	No	Yes	Yes	no	NA	#VALUE!	Yes
418803	2017-01-18	Msogezi	25.264	Msogezi	21	female	yes	9	16.264		No	No	No	Yes	No	No	Yes	Yes_in_the_past	9	16.264	Yes
435703	2017-01-20	Msogezi	20	Msogezi	20	female	yes	2	18		No	No	No	No	No	No	Yes	no	NA	#VALUE!	No
420101	2017-01-18	Msogezi	26.4897	Msogezi	27	male	yes	8	18.4897		No	No	No	Yes	No	No	Yes	Yes_in_the_past	8	18.4897	Yes
423702	2017-01-19	Msogezi	29.4911	Msogezi	29	female	yes	11	18.4911		No	No	No	No	No	No	Yes	no	NA	#VALUE!	Yes
419901	2017-01-19	Msogezi	39.5267	Msogezi	39	male	yes	21	18.5267		No	Yes	No	No	No	No	Yes	no	NA	#VALUE!	Yes
416803	2017-01-18	Msogezi	30.2517	Msogezi	30	female	yes	10	20.2517		Yes	Yes	Yes	Yes	No	Yes	Yes	no	NA	#VALUE!	Yes
441902	2017-01-20	Msogezi	32.4815	Msogezi	32	female	yes	12	20.4815		Doesn't know	Doesn't know	Doesn't know	No	No	No	Yes	no	NA	#VALUE!	No
400904	2017-01-17	Msogezi	30.4843	Msogezi	31	male	yes	10	20.4843		No	No	No	No	No	No	Yes	no	NA	#VALUE!	Yes
428302	2017-01-19	Msogezi	26.4925	Msogezi	27	female	yes	6	20.4925		No	No	No	Doesn't know	Doesn't know	Doesn't know	Yes	no	NA	#VALUE!	Yes
405102	2017-01-17	Msogezi	25.8222	Mahenge	15	male	yes	4	21.8222		No	No	No	No	No	No	No	Yes_in_the_past	4	21.8222	No
402102	2017-01-17	Msogezi	25.472	Msogezi	26	female	yes	3	22.472		Yes	Yes	Yes	Yes	Yes	No	Yes	no	NA	#VALUE!	Yes
400903	2017-01-17	Msogezi	33.4829	Msogezi	34	female	yes	10	23.4829		Yes	Yes	Yes	Yes	No	No	Yes	no	NA	#VALUE!	Yes
423404	2017-01-18	Msogezi	34.4843	Msogezi	34	female	yes	10	24.4843		Yes	No	Yes	No	Yes	No	Yes	no	NA	#VALUE!	Yes
430701	2017-01-20	Msogezi	43.4829	Msogezi	44	male	yes	17	26.4829		No	No	No	No	No	No	Yes	no	NA	#VALUE!	No
408701	2017-01-17	Msogezi	29.4856	Msogezi	28	male	yes	3	26.4856		No	No	No	No	No	No	Yes	no	NA	#VALUE!	Yes
424002	2017-01-19	Msogezi	42.4815	Msogezi	42	female	yes	14	28.4815		No	Yes	Yes	No	No	No	Yes	Yes_currently	14	28.4815	No
414901	2017-01-19	Msogezi	44.301	Chikuti/ulanga	38	male	yes	15	29.301		Yes	Yes	Yes	No	No	No	Yes	no	NA	#VALUE!	Yes
410202	2017-01-17	Msogezi	37.4802	Msogezi	37	female	yes	7	30.4802		Yes	No	No	Yes	No	No	Yes	no	NA	#VALUE!	Yes
428602	2017-01-19	Msogezi	37.4856	Msogezi	38	female	yes	7	30.4856		No	Yes	Yes	No	No	No	Yes	no	NA	#VALUE!	Yes
424207	2017-01-18	Msogezi	52.4706	Msogezi	53	male	yes	16	36.4706		Yes	Yes	Yes	No	No	No	Yes	no	NA	#VALUE!	No
430805	2017-01-20	Msogezi	1.86867	Mahenge	1	female	no-see-next-variable	NA	#VALUE!	Febrile seizures									NA	#VALUE!	No
407406	2017-01-17	Msogezi	3.21751	Msogezi	3	female	no-see-next-variable	NA	#VALUE!	Febrile seizures									NA	#VALUE!	No
411604	2017-01-18	Msogezi	4.94938	Kisewe	1	female	no-see-next-variable	NA	#VALUE!	Encephalopathy									NA	#VALUE!	No
401004	2017-01-17	Msogezi	6.48974	Msogezi	7	male	no-see-next-variable	NA	#VALUE!	Febrile seizure plus									NA	#VALUE!	No
417304	2017-01-19	Msogezi	6.83447	Msogezi	3	male	no-see-next-variable	NA	#VALUE!	Febrile seizures									NA	#VALUE!	No
407404	2017-01-17	Msogezi	7.91245	Msogezi	7	male	no-see-next-variable	NA	#VALUE!	Not having seizure									NA	#VALUE!	Yes
429809	2017-01-19	Msogezi	8.52257	Daresalaam	1	male	no-see-next-variable	NA	#VALUE!	Cerebral PALSY									NA	#VALUE!	Yes
430804	2017-01-20	Msogezi	10.6785	Msogezi	11	male	no-see-next-variable	NA	#VALUE!	No symptoms									NA	#VALUE!	Yes
407405	2017-01-17	Msogezi	11.1683	Msogezi	5	male	no-see-next-variable	NA	#VALUE!	Febrile seizures									NA	#VALUE!	Yes
412003	2017-01-18	Msogezi	11.264	Msogezi	12	male	no-see-next-variable	NA	#VALUE!	A cute seizures									NA	#VALUE!	No
413203	2017-01-19	Msogezi	12.5007	Msogezi	12	female	no-see-next-variable	NA	#VALUE!	No seizures									NA	#VALUE!	Yes
413704	2017-01-18	Msogezi	13.4993	Msogezi	13	male	no-see-next-variable	NA	#VALUE!	No seizures									NA	#VALUE!	Yes
428605	2017-01-19	Msogezi	13.5021	Msogezi	14	female	no-see-next-variable	NA	#VALUE!	No seizure									NA	#VALUE!	Yes
414403	2017-01-18	Msogezi	14.4979	Msogezi	15	female	no-see-next-variable	NA	#VALUE!	Cervical Myoclonus									NA	#VALUE!	Yes
423304	2017-01-18	Msogezi	14.4979	Msogezi	14	male	no-see-next-variable	NA	#VALUE!										NA	#VALUE!	Yes
408002	2017-01-18	Msogezi	14.7196	Msogezi	15	female	no-see-next-variable	NA	#VALUE!	Psychiatric disorders									NA	#VALUE!	Yes
433101	2017-01-20	Msogezi	17.4555	Msogezi	18	male	no-see-next-variable	NA	#VALUE!	Tremors									NA	#VALUE!	Yes
414102	2017-01-18	Msogezi	18.7415	Msogezi	18	female	no-see-next-variable	NA	#VALUE!	No seizures									NA	#VALUE!	No
402104	2017-01-17	Msogezi	19.2175	Msogezi	20	female	no-see-next-variable	NA	#VALUE!	No symptoms									NA	#VALUE!	No
400201	2017-01-17	Msogezi	19.4911	Msogezi/ulanga	20	male	no-see-next-variable	NA	#VALUE!	No symptoms									NA	#VALUE!	Yes
418101	2017-01-18	Msogezi	26.9275	Msogezi	26	male	no-see-next-variable	NA	#VALUE!	No seizures									NA	#VALUE!	Yes
407302	2017-01-17	Msogezi	27.3434	Mdindo	13	female	no-see-next-variable	NA	#VALUE!	BEHAVIORAL									NA	#VALUE!	Yes
400501	2017-01-17	Msogezi	29.3707	Msogezi	29	female	no-see-next-variable	NA	#VALUE!	No seizures									NA	#VALUE!	No
421001	2017-01-18	Msogezi	30.487	Msogezi	31	male	no-see-next-variable	NA	#VALUE!	None									NA	#VALUE!	No
433202	2017-01-20	Msogezi	30.5198	Msogezi	30	male	no-see-next-variable	NA	#VALUE!	No seizures									NA	#VALUE!	Yes
402001	2017-01-18	Msogezi	32.4843	Msogezi	33	male	no-see-next-variable	NA	#VALUE!	Febrile seizure									NA	#VALUE!	Yes
424101	2017-01-18	Msogezi	34.7497	Msogezi	34	male	no-see-next-variable	NA	#VALUE!	No symptoms									NA	#VALUE!	Yes
434703	2017-01-20	Msogezi	35.4884	Majengo	35	male	no-see-next-variable	NA	#VALUE!	Had single seizure									NA	#VALUE!	Yes
430802	2017-01-20	Msogezi	42.4843	Ruli/ulanga	27	female	no-see-next-variable	NA	#VALUE!										NA	#VALUE!	Yes
427401	2017-01-20	Msogezi	42.8181	Msogezi	42	male	no-see-next-variable	NA	#VALUE!	No symptoms									NA	#VALUE!	Yes
430702	2017-01-20	Msogezi	43.4829	Msogezi	44	female	no-see-next-variable	NA	#VALUE!										NA	#VALUE!	No
417401	2017-01-19	Msogezi	45.4802	Msogezi	45	male	no-see-next-variable	NA	#VALUE!	Not seizures									NA	#VALUE!	No
412101	2017-01-18	Msogezi	49.1108	Luli	50	male	no-see-next-variable	NA	#VALUE!	No symptoms of seizures									NA	#VALUE!	Yes
406401	2017-01-17	Msogezi	49.4145	Msogezi	45	male	no-see-next-variable	NA	#VALUE!	No symptoms									NA	#VALUE!	Yes
407901	2017-01-18	Msogezi	54.0766	Msogezi	30	male	no-see-next-variable	NA	#VALUE!	No symptoms									NA	#VALUE!	Yes
400701	2017-01-17	Msogezi	54.4679	Kisewe/ulanga	41	female	no-see-next-variable	NA	#VALUE!	NO SEIZURES									NA	#VALUE!	No
430002	2017-01-19	Msogezi	59.4692	Iragua/ulanga	46	female	no-see-next-variable	NA	#VALUE!	No symptoms									NA	#VALUE!	Yes
430001	2017-01-19	Msogezi	61.4692	Msogezi	62	male	no-see-next-variable	NA	#VALUE!	Spasm									NA	#VALUE!	Yes
433201	2017-01-20	Msogezi	62.4979	Msogezi	54	female	no-see-next-variable	NA	#VALUE!	ASTHMA									NA	#VALUE!	No
509205	26-Feb-18	Mzelezi	3.61149	mahenge	8	1	Yes	4	0		Yes	No	No	No	Yes			no	NA	#VALUE!	No
533004	28-Feb-18	Mzelezi	2.61833	ruaha	3	2	Yes	3	0		Yes	Yes	Yes	No	Yes			no	NA	#VALUE!	No
508103	26-Feb-18	Mzelezi	5				Yes	5	0		No	Yes	Yes	Yes	Yes			no	NA	#VALUE!
500503	26-Feb-18	Mzelezi	18.6019	mzelezi	19	1	Yes	18	0		No	No	No	No	No			no	NA	#VALUE!	Yes
520302	27-Feb-18	Mzelezi	20.6019	mzelezi	21	2	Yes	20	0		No	No	No	No	No			no	NA	#VALUE!	Yes
511003	27-Feb-18	Mzelezi	6.73598	mzelezi	7	2	Yes	6	0		No	No	No	Yes	No			no	NA	#VALUE!	Yes
520303	27-Feb-18	Mzelezi	20.6019	mzelezi	21	2	Yes	19	1		No	Yes	Yes	Yes	Yes			Yes_currently	10	10.6019	Yes
515004	27-Feb-18	Mzelezi	13.6033	mzelezi	14	1	Yes	12	1		No	Yes	Yes	No	Yes			no	NA	#VALUE!	Yes
501106	26-Feb-18	Mzelezi	5.3762	mzelezi	6	1	Yes	3	2		No	No	No	Yes	No			no	NA	#VALUE!	Yes
512503	26-Feb-18	Mzelezi	17.6005	mzelezi	17	2	Yes	15	2		Yes	Yes	Yes	Yes	Yes			no	NA	#VALUE!	Yes
520304	27-Feb-18	Mzelezi	18.6047	mzelezi	17	1	Yes	16	2		No	Yes	Yes	No	Yes			no	NA	#VALUE!	Yes
544201	28-Feb-18	Mzelezi	24.9412	mzelezi	1	2	Yes	22	2		No	No	No	Yes	No			no	NA	#VALUE!	Yes
506403	26-Feb-18	Mzelezi	18.6019	mbangayao	19	2	Yes	15	3.60192		No	No	Yes	No	Yes			no	NA	#VALUE!	Yes
515701	27-Feb-18	Mzelezi	33.5923	mzelezi	34	1	Yes	29	4.59234		No	No	No	Yes	No			no	NA	#VALUE!	No
544303	01-Mar-18	Mzelezi	10.6129	mzelezi	11	1	Yes	6	4.61286		3	No	No	No	Yes			no	NA	#VALUE!	Yes
537103	28-Feb-18	Mzelezi	34.5144	lwaha	35	2	Yes	29	5.51436		Yes	3	Yes	Yes	Yes			4	NA	#VALUE!	Yes
503503	26-Feb-18	Mzelezi	17.6005	mzelezi	17	1	Yes	12	5.60055		Yes	Yes	Yes	No	Yes			Yes_currently	10	7.60055	Yes
515002	01-Mar-18	Mzelezi	19.6005	mzelezi	28	1	Yes	14	5.60055		Yes	Yes	Yes	No	Yes			no	NA	#VALUE!	Yes
512804	27-Feb-18	Mzelezi	17.8495	mzelezi	18	1	Yes	12	5.84952		Yes	Yes	Yes	No	Yes			no	NA	#VALUE!	Yes
502203	26-Feb-18	Mzelezi	25.5951	mzelezi	26	1	Yes	19	6.59508		No	No	No	Yes	Yes			no	NA	#VALUE!	Yes
502404	26-Feb-18	Mzelezi	11.9918	mzelezi	11	1	Yes	5	6.99179		No	No	Yes	Yes	Yes			no	NA	#VALUE!	Yes
502204	26-Feb-18	Mzelezi	22.5992	mzelezi	23	2	Yes	15	7.59918		No	No	No	Yes	No			Yes_in_the_past	15	7.59918	Yes
516104	27-Feb-18	Mzelezi	17.0451	mzelezi	16	1	Yes	9	8.04514		Yes	Yes	Yes	Yes	Yes			Yes_in_the_past	7	10.0451	Yes
544402	01-Mar-18	Mzelezi	19.606	mzelezi	20	1	Yes	11	8.60602		Yes	Yes	Yes	No	Yes			no	NA	#VALUE!	3
506603	26-Feb-18	Mzelezi	17.6005	mzelezi	18	1	Yes	8	9.60055		No	No	No	No	No			Yes_in_the_past	8	9.60055	Yes
506604	26-Feb-18	Mzelezi	15.6033	mzelezi	16	1	Yes	6	9.60328		Yes	Yes	Yes	No	Yes			no	NA	#VALUE!	Yes
509004	26-Feb-18	Mzelezi	23.5978	ruaha	24	1	Yes	13	10.5978		Yes	Yes	Yes	Yes	Yes			Yes_currently	9	14.5978	Yes
544905	01-Mar-18	Mzelezi	16.1505	mzelezi	16	1	Yes	5	11.1505		Yes	Yes	Yes	No	Yes			no	NA	#VALUE!	Yes
516603	27-Feb-18	Mzelezi	25.9836	mzelezi	26	1	Yes	14	11.9836		Yes	Yes	Yes	Yes	Yes			Yes_in_the_past	12	13.9836	Yes
523102	27-Feb-18	Mzelezi	21.3324	mzelezi	22	2	Yes	9	12.3324		Yes	Yes	Yes	Yes	Yes			Yes_in_the_past	9	12.3324	No
511002	27-Feb-18	Mzelezi	25.5951	mzelezi	25	2	Yes	13	12.5951		No	No	Yes	No	Yes			no	NA	#VALUE!	Yes
527302	28-Feb-18	Mzelezi	20.6047	mzelezi	20	2	Yes	8	12.6047		No	No	No	Yes	Yes			no	NA	#VALUE!	3
505301	26-Feb-18	Mzelezi	32.9767	mzelezi	6	2	Yes	20	12.9767		No	Yes	Yes	Yes	Yes			Yes_currently	20	12.9767	Yes
517004	28-Feb-18	Mzelezi	25.5978	mgolo	15	1	Yes	12	13.5978		No	Yes	Yes	No	Yes			no	NA	#VALUE!	Yes
502201	26-Feb-18	Mzelezi	54.2216	mbangayao	60	2	Yes	40	14.2216		No	Yes	Yes	No	Yes			no	NA	#VALUE!	Yes
536102	28-Feb-18	Mzelezi	23.6033	lwaha	3	2	Yes	9	14.6033		No	No	No	No	Yes			no	NA	#VALUE!	Yes
509803	27-Feb-18	Mzelezi	23.7784	ruaha	24	1	Yes	9	14.7784		Yes	Yes	Yes	No	Yes			Yes_currently	9	14.7784	Yes
514501	01-Mar-18	Mzelezi	31.5869	mzelezi	22	2	Yes	15	16.5869		No	No	No	Yes	No			no	NA	#VALUE!	Yes
519302	27-Feb-18	Mzelezi	47.5841	mzelezi	26	2	Yes	30	17.5841		No	No	No	Yes	No			no	NA	#VALUE!	Yes
501202	26-Feb-18	Mzelezi	23.5978	kituti	2	2	Yes	5	18.5978		Yes	Yes	Yes	No	Yes			no	NA	#VALUE!	Yes
500802	26-Feb-18	Mzelezi	29.5923	kituti	11	2	Yes	10	19.5923		Yes	Yes	Yes	No	Yes			no	NA	#VALUE!	Yes
510902	26-Feb-18	Mzelezi	25.5951	mzelezi	25	2	Yes	6	19.5951		No	Yes	Yes	No	Yes			no	NA	#VALUE!	Yes
525001	27-Feb-18	Mzelezi	25.5978	lwaha	56	2	Yes	6	19.5978		Yes	Yes	Yes	No	Yes			Yes_currently	5	20.5978	Yes
502403	26-Feb-18	Mzelezi	25.5951	mzelezi	26	1	Yes	5	20.5951		No	Yes	Yes	Yes	Yes			Yes_in_the_past	4	21.5951	Yes
510904	26-Feb-18	Mzelezi	33	mzelezi	33	1	Yes	10	23		No	No	No	No	Yes			no	NA	#VALUE!	Yes
502501	26-Feb-18	Mzelezi	46.5828	mzelezi	36	1	Yes	21	25.5828		No	Yes	Yes	Yes	Yes			no	NA	#VALUE!	Yes
508101	26-Feb-18	Mzelezi	46				Yes	11	35		No	Yes	Yes	Yes	Yes			no	NA	#VALUE!
543101	01-Mar-18	Mzelezi	56.2517	mzelezi	47	2	Yes	21	35.2517		Yes	Yes	Yes	Yes	Yes			no	NA	#VALUE!	No
534201	28-Feb-18	Mzelezi	60.5773	mzelezi	60	1	Yes	20	40.5773		Yes	Yes	Yes	No	Yes			no	NA	#VALUE!	No
515001	27-Feb-18	Mzelezi	69.5732	kituti	30	2	Yes	21	48.5732		No	No	No	Yes	No			no	NA	#VALUE!	Yes
516103	27-Feb-18	Mzelezi	117.97	mzelezi	20	2	Yes	20	97.9699		No	Yes	Yes	Yes	Yes			Yes_in_the_past	10	107.97	Yes
530905	28-Feb-18	Mzelezi	3.33516	mzelezi	4	1	No	NA	#VALUE!		No	No	No	No	Yes			no	NA	#VALUE!	No
513605	27-Feb-18	Mzelezi	10.7715	mzelezi	11	2	No	NA	#VALUE!		No	No	No	No	No			no	NA	#VALUE!	Yes
516905	27-Feb-18	Mzelezi	12.5472	maelezi	12	1	No	NA	#VALUE!		No	No	No	No	No			no	NA	#VALUE!	Yes
543102	01-Mar-18	Mzelezi	13.3434	mzelezi	13	2	No	NA	#VALUE!	Cerebral palsy	No	No	Yes	No	Yes			no	NA	#VALUE!	No
519303	28-Feb-18	Mzelezi	13.606	mahenge	14	1	No	NA	#VALUE!	Patient came with complaint of recurrent abdominal pain No neurological complaints otherwise patient is doing well.	No	No	No	No	No			no	NA	#VALUE!	Yes
514004	27-Feb-18	Mzelezi	15.606	mzelezi	16	2	no-see-next-variable	NA	#VALUE!	Psychomotor retardation secondary to severe febrile illness that leads to fits	No	Yes	Yes	No	Yes			no	NA	#VALUE!	Yes
515003	27-Feb-18	Mzelezi	16.2818	mzelezi	17	2	no-see-next-variable	NA	#VALUE!	Known patient with Immunodeficiency syndrome(IDS) on medication	No	No	No	No	No			no	NA	#VALUE!	Yes
518702	27-Feb-18	Mzelezi	21.5732	mahenge	22	2	no-see-next-variable	NA	#VALUE!	Patient came with complaining of abdominal pain long standing No neurological complaints reported	No	No	No	No	No			no	NA	#VALUE!	No
527603	01-Mar-18	Mzelezi	22.5609	mzelezi	22	1	no-see-next-variable	NA	#VALUE!		No	No	No	No	No			no	NA	#VALUE!	Yes
504901	01-Mar-18	Mzelezi	24.6238	mzelezi	25	1	no-see-next-variable	NA	#VALUE!	No neurological complaints otherwise patient is ok	No	No	No	No	No			no	NA	#VALUE!	Yes
518001	28-Feb-18	Mzelezi	27.9754	mzelezi	24	2	no-see-next-variable	NA	#VALUE!		No	No	No	No	No			no	NA	#VALUE!	No
517401	28-Feb-18	Mzelezi	29.9808	mwaya	3	2	no-see-next-variable	NA	#VALUE!	No any abnomality detected	No	No	No	No	No			no	NA	#VALUE!	Yes
521002	27-Feb-18	Mzelezi	31.5951	mwaya	14	2	no-see-next-variable	NA	#VALUE!	Peripheral neuropathy due to numbness	No	No	No	No	No			no	NA	#VALUE!	Yes
524202	27-Feb-18	Mzelezi	31.5951	lwaha	18	2	no-see-next-variable	NA	#VALUE!		No	No	No	No	No			no	NA	#VALUE!	Yes
515102	01-Mar-18	Mzelezi	34.5937	sali	16	2	no-see-next-variable	NA	#VALUE!		No	No	No	No	No			no	NA	#VALUE!	No
530902	28-Feb-18	Mzelezi	35.5951	mgolo	30	2	no-see-next-variable	NA	#VALUE!	Peripheral neuropathy	No	No	No	No	No			no	NA	#VALUE!	Yes
519602	27-Feb-18	Mzelezi	37.5896	ruaha	38	2	no-see-next-variable	NA	#VALUE!	Presented with numbeness on the extrimities suggestive of peripheral neurapathy Not known to have diabetes mellitus	No	No	No	No	No			no	NA	#VALUE!	No
538401	28-Feb-18	Mzelezi	39.1491	ruaha	40	1	no-see-next-variable	NA	#VALUE!		No	No	No	No	No			no	NA	#VALUE!	Yes
501104	26-Feb-18	Mzelezi	49.5787	mzelezi	50	1	no-see-next-variable	NA	#VALUE!		Yes	Yes	Yes	Yes	Yes			no	NA	#VALUE!	No
516601	01-Mar-18	Mzelezi	50.2271	mzelezi	50	1	no-see-next-variable	NA	#VALUE!	Back pain	No	No	No	No	No			no	NA	#VALUE!	Yes
512802	27-Feb-18	Mzelezi	51.409	isiaga	28	2	no-see-next-variable	NA	#VALUE!		No	No	No	No	No			no	NA	#VALUE!	Yes
516802	28-Feb-18	Mzelezi	52.9631	dareessalaam	20	2	no-see-next-variable	NA	#VALUE!	Came with extrimities numbness suggestive of peripheral neuropathy	No	No	No	No	No			no	NA	#VALUE!	Yes
510601	01-Mar-18	Mzelezi	55.5759	mzelezi	55	1	no-see-next-variable	NA	#VALUE!	Patient had severe malaria 3 years ago presented with abnormal behaviour no history of seizures He was admitted received 1unit of blood thereafter no any neurological complaints reported	No	No	No	No	No			no	NA	#VALUE!	Yes
518902	27-Feb-18	Mzelezi	59.5759	ruaha	1	2	no-see-next-variable	NA	#VALUE!	Patient presented with skin itching on both legs more sugestive of onco dermatitis(chronic)	No	No	No	No	No			no	NA	#VALUE!	No
670007	24-Feb-18	Sali					Yes	9999	-9999		Yes	Yes	Yes	Yes	Yes			no	NA	#VALUE!
610703	24-Feb-18	Sali	11.3707	sali	12	2	Yes	9999	-9987.63		No	No	No	Yes	No			no	NA	#VALUE!	Yes
622902	25-Feb-18	Sali	19.2503	sali	20	1	Yes	9999	-9979.75		Yes	No	Yes	No	Yes			no	NA	#VALUE!	Yes
626304	24-Feb-18	Sali	21.5923	sali	21	1	Yes	9999	-9977.41		Yes	No	Yes	Yes	Yes			no	NA	#VALUE!	Yes
616305	24-Feb-18	Sali	22.4131	sali	23	1	Yes	9999	-9976.59		No	Yes	No	Yes	Yes			no	NA	#VALUE!	No
603903	25-Feb-18	Sali	22.591	sali	22	2	Yes	9999	-9976.41		Yes	Yes	No	Yes	Yes			no	NA	#VALUE!	Yes
615202	23-Feb-18	Sali	22.6265	sali	23	2	Yes	9999	-9976.37		No	No	No	No	Yes			no	NA	#VALUE!	Yes
609601	25-Feb-18	Sali	80.1751	sali	20	1	Yes	9999	-9918.82		No	No	No	Yes	Yes			no	NA	#VALUE!	Yes
626403	24-Feb-18	Sali	30	sali	30	1	Yes	19	11		Yes	No	Yes	Yes	Yes			no	NA	#VALUE!	Yes
670001	23-Feb-18	Sali					Yes	10	-10		Yes	Yes	Yes	Yes	Yes			no	NA	#VALUE!
670002	23-Feb-18	Sali	24				Yes	24	0		No	No	No	Yes	3			no	NA	#VALUE!
615302	23-Feb-18	Sali	18.9576	sali	19	2	Yes	18	0		Yes	3	No	Yes	Yes			no	NA	#VALUE!	Yes
620801	25-Feb-18	Sali	47.5759	sali	48	1	Yes	46	1		Yes	No	No	Yes	Yes			no	NA	#VALUE!	Yes
603305	23-Feb-18	Sali	6				Yes	4 to 5	2		Yes	Yes	Yes	Yes	Yes			no	NA	#VALUE!
619003	25-Feb-18	Sali	3.60876	sali	12	2	Yes	1 to 2	2		Yes	Yes	Yes	No	Yes			no	NA	#VALUE!	Yes
613303	24-Feb-18	Sali	14.5964	sali	15	2	Yes	11	3.59644		Yes	Yes	Yes	Yes	Yes			Yes_currently	11	3.59644	Yes
604004	23-Feb-18	Sali	8.59918	sali	9	1	Yes	5	3.59918		No	No	No	Yes	Yes			no	NA	#VALUE!	Yes
624208	25-Feb-18	Sali	3.95349	sali	4	2	Yes	0	3.95349		Yes	Yes	Yes	No	Yes			no	NA	#VALUE!	No
624403	24-Feb-18	Sali	9.46922	sali	9	2	Yes	3	6.46922		Yes	Yes	Yes	Yes	Yes			no	NA	#VALUE!	Yes
608403	24-Feb-18	Sali	12.5992	sali	12	1	Yes	6	6.59918		Yes	Yes	No	Yes	Yes			Yes_currently	6	6.59918	Yes
609304	23-Feb-18	Sali	13.5951	sali	10	1	Yes	6	7.59508		No	No	No	Yes	Yes			Yes_in_the_past	10	3.59508	No
608604	24-Feb-18	Sali	19.5951	sali	20	2	Yes	12	7.59508		No	Yes	No	Yes	Yes			no	NA	#VALUE!	Yes
617210	23-Feb-18	Sali	16.1313	sali	15	2	Yes	8	8.13133		Yes	Yes	Yes	Yes	Yes			no	NA	#VALUE!	Yes
617107	23-Feb-18	Sali	8.48427	sali	9	2	Yes	0	8.48427		Yes	Yes	Yes	Yes	Yes			no	NA	#VALUE!	Yes
607209	23-Feb-18	Sali	24.5034	sali	24	2	Yes	16	8.50342		Yes	Yes	Yes	Yes	Yes			no	NA	#VALUE!	Yes
605703	24-Feb-18	Sali	18.7606	sali	19	2	Yes	10	8.7606		Yes	Yes	Yes	Yes	Yes			no	NA	#VALUE!	No
611105	25-Feb-18	Sali	23.5896	sali	23	2	Yes	14	9.5896		No	No	No	Yes	Yes			no	NA	#VALUE!	Yes
625304	25-Feb-18	Sali	21.5951	sali	22	2	Yes	12	9.59508		Yes	Yes	Yes	No	Yes			no	NA	#VALUE!	No
608502	24-Feb-18	Sali	21.5923	sali	21	1	Yes	11	10.5923		Yes	Yes	Yes	Yes	Yes			no	NA	#VALUE!	Yes
624702	25-Feb-18	Sali	21.5951	sali	22	1	Yes	11	10.5951		No	No	No	Yes	Yes			no	NA	#VALUE!	No
611401	23-Feb-18	Sali	29.5841	sali	30	1	Yes	18	11.5841		Yes	Yes	Yes	Yes	Yes			no	NA	#VALUE!	No
615603	23-Feb-18	Sali	16.7332	sali	17	2	Yes	5	11.7332		Yes	Yes	No	Yes	Yes			Yes_in_the_past	5	11.7332	No
617202	23-Feb-18	Sali	49.9863	sali	51	2	Yes	38	11.9863		Yes	Yes	Yes	Yes	Yes			no	NA	#VALUE!	Yes
609303	23-Feb-18	Sali	21.1956	sal	19	1	Yes	7	14.1956		Yes	Yes	Yes	Yes	Yes			no	NA	#VALUE!	No
603702	23-Feb-18	Sali	19.5923	sali	21	1	Yes	4	15.5923		No	Yes	Yes	Yes	Yes			no	NA	#VALUE!	Yes
624602	25-Feb-18	Sali	25.5923	sali	25	1	Yes	10	15.5923		No	No	No	No	Yes			no	NA	#VALUE!	No
619002	25-Feb-18	Sali	17.5978	sali	17	2	Yes	0.25	17.3478		No	Yes	Yes	Yes	Yes			no	NA	#VALUE!	Yes
613203	23-Feb-18	Sali	31.2777	sali	32	1	Yes	8	23.2777		Yes	Yes	Yes	Yes	Yes			Yes_in_the_past	8	23.2777	Yes
616204	25-Feb-18	Sali	34.3557	sali	35	1	Yes	9	25.3557		No	Yes	No	Yes	Yes			4	NA	#VALUE!	No
612701	24-Feb-18	Sali	37.9562	sali	38	1	Yes	11	26.9562		No	Yes	Yes	Yes	Yes			no	NA	#VALUE!	Yes
614402	24-Feb-18	Sali	30.5882	sali	31	2	Yes	3	27.5882		Yes	Yes	Yes	Yes	Yes			no	NA	#VALUE!	Yes
624701	25-Feb-18	Sali	54.5746	sali	55	2	Yes	10	44.5746		Yes	Yes	No	No	Yes			no	NA	#VALUE!	No
628101	25-Feb-18	Sali	68.5445	isyaga	49	2	Yes	12	56.5445		Yes	Yes	Yes	Yes	Yes			no	NA	#VALUE!	Yes
625305	25-Feb-18	Sali	14.6019	sali	15	2	no-see-next-variable	NA	#VALUE!		No	No	No	No	No			no	NA	#VALUE!	Yes
626405	25-Feb-18	Sali	19.5951	sali	19	1	no-see-next-variable	NA	#VALUE!		No	No	No	Yes	No			no	NA	#VALUE!	Yes
611402	23-Feb-18	Sali	23.5896	sali	23	2	no-see-next-variable	NA	#VALUE!	Hyperventilation in anxiety	No	No	No	Yes	No			no	NA	#VALUE!	No
613901	23-Feb-18	Sali	28.5855	sali	28	1	no-see-next-variable	NA	#VALUE!	One gtcs only is not epilepsy...l	Yes	Yes	Yes	No	Yes			no	NA	#VALUE!	Yes
603801	25-Feb-18	Sali	29.7045	sali	28	2	no-see-next-variable	NA	#VALUE!	Peripheral neuropathy	No	No	No	No	No			no	NA	#VALUE!	Yes
620803	25-Feb-18	Sali	33.5841	sali	36	1	no-see-next-variable	NA	#VALUE!		No	No	No	Yes	No			no	NA	#VALUE!	Yes
612602	24-Feb-18	Sali	41.5787	sali	42	2	no-see-next-variable	NA	#VALUE!	Tinnitus with improvement on ear drops	No	No	No	No	No			no	NA	#VALUE!	Yes
616301	24-Feb-18	Sali	43.803	sali	38	2	no-see-next-variable	NA	#VALUE!	Loss of speech and probably consciousness after left hemispheric stroke	No	No	No	Yes	No			no	NA	#VALUE!	No
617001	25-Feb-18	Sali	50.4897	ruaha	41	2	no-see-next-variable	NA	#VALUE!	Backaches	No	No	No	No	No			no	NA	#VALUE!	Yes
610501	25-Feb-18	Sali	51.6115	iringa	15	1	no-see-next-variable	NA	#VALUE!	Recurrent bilateral sensation arms wo loc	No	No	No	No	Yes			no	NA	#VALUE!	No
604701	24-Feb-18	Sali	54.5718	sali	48	1	no-see-next-variable	NA	#VALUE!		Yes	Yes	Yes	Yes	Yes			no	NA	#VALUE!	Yes
611101	25-Feb-18	Sali	64.5609	sali	65	1	no-see-next-variable	NA	#VALUE!		No	No	No	No	No			no	NA	#VALUE!	Yes
