# Supplementary material for: Impact of a bi-annual community-directed treatment with ivermectin programme on the incidence of epilepsy in an onchocerciasis-endemic area of Mahenge, Tanzania: A population-based prospective study
Source: PLoS Negl Trop Dis. 2023 Jun 28;17(6):e0011178. doi: 10.1371/journal.pntd.0011178 (PMC10335697; doi:10.1371/journal.pntd.0011178)
Supplement: S3 Data — (XLSX) [file pntd.0011178.s005.xlsx]

## Sheet: Sheet1
Village	ID	Ov16 seropositivity	Year
Mdindo	1002	1	2022
Mdindo	1009	0	2022
Mdindo	1010	0	2022
Mdindo	1018	0	2022
Mdindo	104	0	2022
Mdindo	1058	0	2022
Mdindo	1059	1	2022
Mdindo	1067	0	2022
Mdindo	1079	0	2022
Mdindo	1084	0	2022
Mdindo	1115	0	2022
Mdindo	1117	0	2022
Mdindo	114	0	2022
Mdindo	1149	0	2022
Mdindo	1173	0	2022
Mdindo	1187	1	2022
Mdindo	1188	0	2022
Mdindo	1205	0	2022
Mdindo	1208	0	2022
Mdindo	123	0	2022
Mdindo	1260	1	2022
Mdindo	1261	0	2022
Mdindo	1262	0	2022
Mdindo	1263	0	2022
Mdindo	1264	0	2022
Mdindo	1265	1	2022
Mdindo	1266	0	2022
Mdindo	1267	1	2022
Mdindo	1268	0	2022
Mdindo	1269	1	2022
Mdindo	128	0	2022
Mdindo	137	0	2022
Mdindo	163	0	2022
Mdindo	164	0	2022
Mdindo	166	1	2022
Mdindo	184	1	2022
Mdindo	185	0	2022
Mdindo	186	0	2022
Mdindo	195	0	2022
Mdindo	239	0	2022
Mdindo	243	1	2022
Mdindo	244	0	2022
Mdindo	255	0	2022
Mdindo	284	0	2022
Mdindo	299	1	2022
Mdindo	324	0	2022
Mdindo	332	0	2022
Mdindo	338	0	2022
Mdindo	34	0	2022
Mdindo	346	0	2022
Mdindo	355	1	2022
Mdindo	365	0	2022
Mdindo	373	0	2022
Mdindo	385	0	2022
Mdindo	386	0	2022
Mdindo	392	0	2022
Mdindo	397	0	2022
Mdindo	403	0	2022
Mdindo	41	0	2022
Mdindo	453	0	2022
Mdindo	457	0	2022
Mdindo	469	0	2022
Mdindo	497	1	2022
Mdindo	502	0	2022
Mdindo	517	0	2022
Mdindo	547	1	2022
Mdindo	548	0	2022
Mdindo	568	0	2022
Mdindo	575	0	2022
Mdindo	586	0	2022
Mdindo	587	0	2022
Mdindo	59	1	2022
Mdindo	598	0	2022
Mdindo	608	1	2022
Mdindo	612	0	2022
Mdindo	63	0	2022
Mdindo	633	0	2022
Mdindo	634	0	2022
Mdindo	637	1	2022
Mdindo	64	1	2022
Mdindo	649	0	2022
Mdindo	650	0	2022
Mdindo	654	0	2022
Mdindo	661	0	2022
Mdindo	666	1	2022
Mdindo	670	0	2022
Mdindo	671	0	2022
Mdindo	676	0	2022
Mdindo	677	0	2022
Mdindo	68	1	2022
Mdindo	69	1	2022
Mdindo	706	1	2022
Mdindo	728	0	2022
Mdindo	729	0	2022
Mdindo	739	0	2022
Mdindo	740	1	2022
Mdindo	745	0	2022
Mdindo	745	0	2022
Mdindo	755	0	2022
Mdindo	765	0	2022
Mdindo	787	1	2022
Mdindo	788	1	2022
Mdindo	789	1	2022
Mdindo	794	0	2022
Mdindo	84	1	2022
Mdindo	852	0	2022
Mdindo	872	0	2022
Mdindo	873	1	2022
Mdindo	909	1	2022
Mdindo	933	1	2022
Mdindo	934	0	2022
Mdindo	946	0	2022
Mdindo	964	1	2022
Mdindo	995	0	2022
Mdindo	996	1	2022
Msogezi	1011	0	2022
Msogezi	1025	0	2022
Msogezi	1026	0	2022
Msogezi	105	0	2022
Msogezi	106	0	2022
Msogezi	1069	0	2022
Msogezi	1070	0	2022
Msogezi	1071	0	2022
Msogezi	1083	0	2022
Msogezi	1107	1	2022
Msogezi	1113	0	2022
Msogezi	1134	0	2022
Msogezi	1140	0	2022
Msogezi	1155	1	2022
Msogezi	1174	0	2022
Msogezi	1185	0	2022
Msogezi	1192	1	2022
Msogezi	1198	0	2022
Msogezi	1221	1	2022
Msogezi	1228	0	2022
Msogezi	1229	0	2022
Msogezi	1235	0	2022
Msogezi	1236	0	2022
Msogezi	1280	0	2022
Msogezi	1281	0	2022
Msogezi	1304	0	2022
Msogezi	1305	0	2022
Msogezi	131	0	2022
Msogezi	1334	0	2022
Msogezi	1347	0	2022
Msogezi	136	1	2022
Msogezi	1361	0	2022
Msogezi	1367	0	2022
Msogezi	1388	0	2022
Msogezi	1398	0	2022
Msogezi	1404	0	2022
Msogezi	1457	0	2022
Msogezi	1473	0	2022
Msogezi	1477	0	2022
Msogezi	1479	1	2022
Msogezi	1485	0	2022
Msogezi	1490	0	2022
Msogezi	1501	1	2022
Msogezi	1509	1	2022
Msogezi	1550	1	2022
Msogezi	1566	0	2022
Msogezi	1577	1	2022
Msogezi	1584	0	2022
Msogezi	160	1	2022
Msogezi	1611	0	2022
Msogezi	1612	0	2022
Msogezi	1624	1	2022
Msogezi	1627	0	2022
Msogezi	1632	0	2022
Msogezi	1640	0	2022
Msogezi	1641	0	2022
Msogezi	1679	1	2022
Msogezi	1681	0	2022
Msogezi	169	0	2022
Msogezi	17	1	2022
Msogezi	170	0	2022
Msogezi	1730	1	2022
Msogezi	1752	1	2022
Msogezi	1752	1	2022
Msogezi	1766	0	2022
Msogezi	177	1	2022
Msogezi	1779	1	2022
Msogezi	1797	0	2022
Msogezi	1797	1	2022
Msogezi	1798	1	2022
Msogezi	1798	0	2022
Msogezi	1799	0	2022
Msogezi	1799	0	2022
Msogezi	1800	0	2022
Msogezi	1800	0	2022
Msogezi	1801	0	2022
Msogezi	1801	0	2022
Msogezi	1802	1	2022
Msogezi	1802	0	2022
Msogezi	1803	1	2022
Msogezi	1803	0	2022
Msogezi	1804	1	2022
Msogezi	1805	1	2022
Msogezi	1806	1	2022
Msogezi	1807	0	2022
Msogezi	1808	0	2022
Msogezi	194	0	2022
Msogezi	206	0	2022
Msogezi	226	1	2022
Msogezi	227	0	2022
Msogezi	254	0	2022
Msogezi	260	0	2022
Msogezi	270	1	2022
Msogezi	274	0	2022
Msogezi	302	0	2022
Msogezi	315	0	2022
Msogezi	341	0	2022
Msogezi	373	1	2022
Msogezi	39	0	2022
Msogezi	406	0	2022
Msogezi	450	1	2022
Msogezi	456	0	2022
Msogezi	478	0	2022
Msogezi	49	1	2022
Msogezi	496	0	2022
Msogezi	498	0	2022
Msogezi	50	0	2022
Msogezi	503	0	2022
Msogezi	506	1	2022
Msogezi	507	1	2022
Msogezi	514	0	2022
Msogezi	521	0	2022
Msogezi	528	0	2022
Msogezi	531	0	2022
Msogezi	539	0	2022
Msogezi	571	0	2022
Msogezi	571	0	2022
Msogezi	594	0	2022
Msogezi	595	0	2022
Msogezi	599	0	2022
Msogezi	611	0	2022
Msogezi	632	0	2022
Msogezi	653	0	2022
Msogezi	654	0	2022
Msogezi	658	1	2022
Msogezi	673	0	2022
Msogezi	687	0	2022
Msogezi	710	0	2022
Msogezi	728	1	2022
Msogezi	734	0	2022
Msogezi	74	0	2022
Msogezi	742	0	2022
Msogezi	743	0	2022
Msogezi	754	1	2022
Msogezi	755	0	2022
Msogezi	761	0	2022
Msogezi	777	0	2022
Msogezi	793	1	2022
Msogezi	805	0	2022
Msogezi	811	0	2022
Msogezi	816	0	2022
Msogezi	843	1	2022
Msogezi	850	1	2022
Msogezi	851	0	2022
Msogezi	859	0	2022
Msogezi	860	0	2022
Msogezi	861	0	2022
Msogezi	883	1	2022
Msogezi	902	0	2022
Msogezi	915	1	2022
Msogezi	936	0	2022
Msogezi	944	0	2022
Msogezi	948	0	2022
Msogezi	952	0	2022
Msogezi	96	0	2022
Msogezi	961	0	2022
Msogezi	962	0	2022
Msogezi	967	0	2022
Msogezi	987	0	2022
Mzelezi	1024	0	2022
Mzelezi	1034		2022
Mzelezi	1036	1	2022
Mzelezi	1109	1	2022
Mzelezi	1110	1	2022
Mzelezi	1133	0	2022
Mzelezi	114	0	2022
Mzelezi	1149	0	2022
Mzelezi	1189	1	2022
Mzelezi	1190	0	2022
Mzelezi	1251	0	2022
Mzelezi	1293	1	2022
Mzelezi	1301	0	2022
Mzelezi	1313	0	2022
Mzelezi	1361	0	2022
Mzelezi	142	1	2022
Mzelezi	143	1	2022
Mzelezi	1431	0	2022
Mzelezi	1469	0	2022
Mzelezi	1470	0	2022
Mzelezi	1510	0	2022
Mzelezi	1511	0	2022
Mzelezi	1570	0	2022
Mzelezi	1592	0	2022
Mzelezi	1616	0	2022
Mzelezi	1624	0	2022
Mzelezi	1625	0	2022
Mzelezi	1636	0	2022
Mzelezi	1656	1	2022
Mzelezi	176	0	2022
Mzelezi	1760	0	2022
Mzelezi	177	0	2022
Mzelezi	1779	0	2022
Mzelezi	1830	1	2022
Mzelezi	1846	0	2022
Mzelezi	1872	0	2022
Mzelezi	1898	0	2022
Mzelezi	192	1	2022
Mzelezi	1944	0	2022
Mzelezi	2015	0	2022
Mzelezi	204	0	2022
Mzelezi	2092	1	2022
Mzelezi	2093	0	2022
Mzelezi	2097	0	2022
Mzelezi	2120	0	2022
Mzelezi	2179	0	2022
Mzelezi	2185	0	2022
Mzelezi	2211	0	2022
Mzelezi	2241	0	2022
Mzelezi	2244	1	2022
Mzelezi	2245	0	2022
Mzelezi	2246	0	2022
Mzelezi	2247	1	2022
Mzelezi	2249	1	2022
Mzelezi	2250	0	2022
Mzelezi	2251	0	2022
Mzelezi	2252	0	2022
Mzelezi	2253	0	2022
Mzelezi	2254	0	2022
Mzelezi	2255	0	2022
Mzelezi	2256	0	2022
Mzelezi	2257	0	2022
Mzelezi	2258	0	2022
Mzelezi	2259	0	2022
Mzelezi	2261	0	2022
Mzelezi	2262	1	2022
Mzelezi	2263	0	2022
Mzelezi	2264	1	2022
Mzelezi	2265	0	2022
Mzelezi	2266	1	2022
Mzelezi	231	0	2022
Mzelezi	244	0	2022
Mzelezi	255	0	2022
Mzelezi	266	0	2022
Mzelezi	276	0	2022
Mzelezi	298	0	2022
Mzelezi	30	0	2022
Mzelezi	31	0	2022
Mzelezi	323	0	2022
Mzelezi	338	0	2022
Mzelezi	343	0	2022
Mzelezi	357	0	2022
Mzelezi	357	0	2022
Mzelezi	360	0	2022
Mzelezi	37	1	2022
Mzelezi	380	0	2022
Mzelezi	386	0	2022
Mzelezi	387	0	2022
Mzelezi	390	0	2022
Mzelezi	391	0	2022
Mzelezi	399	1	2022
Mzelezi	401	0	2022
Mzelezi	412	1	2022
Mzelezi	416	0	2022
Mzelezi	420	1	2022
Mzelezi	422	0	2022
Mzelezi	426	0	2022
Mzelezi	431	0	2022
Mzelezi	436	0	2022
Mzelezi	436	0	2022
Mzelezi	444	0	2022
Mzelezi	462	0	2022
Mzelezi	463	0	2022
Mzelezi	481	0	2022
Mzelezi	481	0	2022
Mzelezi	482	0	2022
Mzelezi	483	0	2022
Mzelezi	494	0	2022
Mzelezi	516	1	2022
Mzelezi	526	0	2022
Mzelezi	535	0	2022
Mzelezi	536	0	2022
Mzelezi	542	0	2022
Mzelezi	547	0	2022
Mzelezi	552	0	2022
Mzelezi	594	0	2022
Mzelezi	609	0	2022
Mzelezi	617	0	2022
Mzelezi	623	0	2022
Mzelezi	626	0	2022
Mzelezi	635	0	2022
Mzelezi	645	0	2022
Mzelezi	646	1	2022
Mzelezi	647	1	2022
Mzelezi	660	0	2022
Mzelezi	669	0	2022
Mzelezi	67	0	2022
Mzelezi	680	0	2022
Mzelezi	681	0	2022
Mzelezi	695	1	2022
Mzelezi	701	0	2022
Mzelezi	706	0	2022
Mzelezi	722	0	2022
Mzelezi	732	1	2022
Mzelezi	763	0	2022
Mzelezi	769	0	2022
Mzelezi	786	0	2022
Mzelezi	793	0	2022
Mzelezi	811	0	2022
Mzelezi	819	0	2022
Mzelezi	838	1	2022
Mzelezi	881	0	2022
Mzelezi	882	0	2022
Mzelezi	888	0	2022
Mzelezi	889	0	2022
Mzelezi	894	0	2022
Mzelezi	923	0	2022
Mzelezi	948	0	2022
Mzelezi	95	0	2022
Mzelezi	954	0	2022
Mzelezi	968	0	2022
Mzelezi	980	0	2022
Mzelezi	989	0	2022
Sali	1000	0	2022
Sali	1010	0	2022
Sali	1017	1	2022
Sali	1023	0	2022
Sali	1042	0	2022
Sali	1048	0	2022
Sali	1061	1	2022
Sali	1070	0	2022
Sali	1071	0	2022
Sali	1080	0	2022
Sali	110	0	2022
Sali	1109	0	2022
Sali	1145	1	2022
Sali	1148	0	2022
Sali	1155	0	2022
Sali	1157	0	2022
Sali	1174	1	2022
Sali	1189	1	2022
Sali	1218	0	2022
Sali	122	0	2022
Sali	1233	0	2022
Sali	1240	1	2022
Sali	1247	1	2022
Sali	1263	0	2022
Sali	1267	1	2022
Sali	1287	1	2022
Sali	130	1	2022
Sali	1300	0	2022
Sali	1334	0	2022
Sali	1365	0	2022
Sali	1376	1	2022
Sali	1399	0	2022
Sali	1405	0	2022
Sali	1419	0	2022
Sali	142	1	2022
Sali	1432	0	2022
Sali	1432	1	2022
Sali	144	1	2022
Sali	145	1	2022
Sali	1452	0	2022
Sali	1452	0	2022
Sali	1453	1	2022
Sali	1453	0	2022
Sali	1454	0	2022
Sali	1454	0	2022
Sali	1455	0	2022
Sali	1455	1	2022
Sali	1456	1	2022
Sali	1456	0	2022
Sali	1457	1	2022
Sali	1458	1	2022
Sali	1458	0	2022
Sali	1459	0	2022
Sali	1459	0	2022
Sali	1460	0	2022
Sali	1460	0	2022
Sali	1461	0	2022
Sali	1461	1	2022
Sali	1462	0	2022
Sali	1463	0	2022
Sali	1463	0	2022
Sali	1464	1	2022
Sali	1464	1	2022
Sali	1465	1	2022
Sali	1465	1	2022
Sali	1466	1	2022
Sali	1467	0	2022
Sali	1468	0	2022
Sali	1468	0	2022
Sali	1469	0	2022
Sali	1469	0	2022
Sali	1469	1	2022
Sali	1470	0	2022
Sali	1470	1	2022
Sali	1471	1	2022
Sali	1472	1	2022
Sali	1473	1	2022
Sali	1474	1	2022
Sali	1475	1	2022
Sali	1476	0	2022
Sali	1477	1	2022
Sali	1478	0	2022
Sali	1479	0	2022
Sali	1480	0	2022
Sali	1481	1	2022
Sali	1482	1	2022
Sali	1483	0	2022
Sali	1484	1	2022
Sali	1485	0	2022
Sali	1486	0	2022
Sali	1487	1	2022
Sali	1488	0	2022
Sali	1489	0	2022
Sali	1494	0	2022
Sali	1495	0	2022
Sali	1496	0	2022
Sali	1497	0	2022
Sali	1498	1	2022
Sali	1499	0	2022
Sali	1500	1	2022
Sali	1501	0	2022
Sali	1502	0	2022
Sali	1503	1	2022
Sali	1504	0	2022
Sali	1505	0	2022
Sali	1506	0	2022
Sali	1508	1	2022
Sali	1509	0	2022
Sali	1510	0	2022
Sali	171	1	2022
Sali	171	1	2022
Sali	179	1	2022
Sali	1790	1	2022
Sali	204	0	2022
Sali	205	0	2022
Sali	217	1	2022
Sali	218	1	2022
Sali	219	0	2022
Sali	257	0	2022
Sali	275	0	2022
Sali	302	0	2022
Sali	317	0	2022
Sali	320	0	2022
Sali	322	0	2022
Sali	354	0	2022
Sali	355	0	2022
Sali	362	0	2022
Sali	363	0	2022
Sali	369	0	2022
Sali	386	0	2022
Sali	395	1	2022
Sali	396	1	2022
Sali	413	1	2022
Sali	422	1	2022
Sali	45	1	2022
Sali	459	1	2022
Sali	465	0	2022
Sali	472	0	2022
Sali	511	0	2022
Sali	526	0	2022
Sali	535	0	2022
Sali	56	1	2022
Sali	562	1	2022
Sali	563	0	2022
Sali	563	0	2022
Sali	587	0	2022
Sali	587	0	2022
Sali	590	0	2022
Sali	591	1	2022
Sali	592	1	2022
Sali	606	1	2022
Sali	61	0	2022
Sali	616	0	2022
Sali	617	1	2022
Sali	628	1	2022
Sali	629	0	2022
Sali	633	0	2022
Sali	634	0	2022
Sali	643	0	2022
Sali	659	1	2022
Sali	664	1	2022
Sali	667	0	2022
Sali	692	1	2022
Sali	7	0	2022
Sali	702	0	2022
Sali	703	1	2022
Sali	703	1	2022
Sali	718	0	2022
Sali	74	1	2022
Sali	740	0	2022
Sali	75	0	2022
Sali	75	0	2022
Sali	751	1	2022
Sali	767	0	2022
Sali	77	1	2022
Sali	784	0	2022
Sali	793	1	2022
Sali	793	1	2022
Sali	799	1	2022
Sali	823	0	2022
Sali	861	0	2022
Sali	873	0	2022
Sali	92	0	2022
Sali	943	0	2022
Sali	947	1	2022
Sali	959	0	2022
Sali	960	0	2022
Mdindo	300503	0	2017
Mdindo	300504	0	2017
Mdindo	300603	0	2017
Mdindo	300604	1	2017
Mdindo	300704	0	2017
Mdindo	301204	0	2017
Mdindo	301302	1	2017
Mdindo	301303	1	2017
Mdindo	301404	1	2017
Mdindo	301405	0	2017
Mdindo	302305	1	2017
Mdindo	302306	1	2017
Mdindo	302906	1	2017
Mdindo	303003	1	2017
Mdindo	303005	0	2017
Mdindo	303104	0	2017
Mdindo	303204	0	2017
Mdindo	303606	0	2017
Mdindo	303706	0	2017
Mdindo	303803	0	2017
Mdindo	304206	1	2017
Mdindo	304308	0	2017
Mdindo	304705	1	2017
Mdindo	304706	0	2017
Mdindo	305004	0	2017
Mdindo	305203	0	2017
Mdindo	305403	0	2017
Mdindo	305802	1	2017
Mdindo	305803	0	2017
Mdindo	306104	1	2017
Mdindo	306305	1	2017
Mdindo	306403	1	2017
Mdindo	307808	0	2017
Mdindo	307809	1	2017
Mdindo	307904	1	2017
Mdindo	308003	0	2017
Mdindo	308105	0	2017
Mdindo	308203	0	2017
Mdindo	308402	1	2017
Mdindo	308403	1	2017
Mdindo	308605	1	2017
Mdindo	308606	0	2017
Mdindo	308607	0	2017
Mdindo	309102	0	2017
Mdindo	309403	0	2017
Mdindo	309605	0	2017
Mdindo	309802	1	2017
Mdindo	310605	0	2017
Mdindo	310702	0	2017
Mdindo	310807	0	2017
Mdindo	310808	0	2017
Mdindo	310902	0	2017
Mdindo	311304	1	2017
Mdindo	311305	0	2017
Mdindo	311405	1	2017
Mdindo	311406	0	2017
Mdindo	311605	0	2017
Mdindo	312404	1	2017
Mdindo	312502	0	2017
Mdindo	312605	0	2017
Mdindo	312804	1	2017
Mdindo	313204	1	2017
Mdindo	313905	0	2017
Mdindo	314205	1	2017
Mdindo	314206	0	2017
Mdindo	314207	0	2017
Mdindo	314706	0	2017
Mdindo	316909	0	2017
Mdindo	319004	1	2017
Mdindo	319203	1	2017
Mdindo	319605	0	2017
Mdindo	320103	0	2017
Mdindo	320406	0	2017
Mdindo	320407	0	2017
Mdindo	320506	0	2017
Mdindo	320507	0	2017
Mdindo	320509	1	2017
Mdindo	320804	0	2017
Mdindo	320805	0	2017
Mdindo	320806	0	2017
Mdindo	321205	0	2017
Mdindo	321303	0	2017
Mdindo	322407	1	2017
Mdindo	322505	0	2017
Mdindo	323103	0	2017
Mdindo	323104	0	2017
Mdindo	325104	0	2017
Mdindo	325105	0	2017
Mdindo	325106	0	2017
Mdindo	325107	0	2017
Mdindo	325303	1	2017
Msogezi	400304	0	2017
Msogezi	400405	1	2017
Msogezi	400406	1	2017
Msogezi	400702	0	2017
Msogezi	400703	0	2017
Msogezi	400906	1	2017
Msogezi	401003	0	2017
Msogezi	401004	0	2017
Msogezi	401107	0	2017
Msogezi	401203	0	2017
Msogezi	401404	1	2017
Msogezi	402403	1	2017
Msogezi	402803	0	2017
Msogezi	403604	1	2017
Msogezi	404004	0	2017
Msogezi	405205	0	2017
Msogezi	405206	0	2017
Msogezi	405503	0	2017
Msogezi	405504	0	2017
Msogezi	405506	1	2017
Msogezi	405704	1	2017
Msogezi	405903	1	2017
Msogezi	405904	1	2017
Msogezi	406603	0	2017
Msogezi	406704	1	2017
Msogezi	406705	1	2017
Msogezi	406804	0	2017
Msogezi	406806	1	2017
Msogezi	408204	0	2017
Msogezi	408205	0	2017
Msogezi	408605	0	2017
Msogezi	408606	0	2017
Msogezi	408903	1	2017
Msogezi	408904	1	2017
Msogezi	409005	1	2017
Msogezi	409304	0	2017
Msogezi	409305	0	2017
Msogezi	409605	0	2017
Msogezi	409703	1	2017
Msogezi	409805	0	2017
Msogezi	409806	1	2017
Msogezi	410203	0	2017
Msogezi	410204	1	2017
Msogezi	410303	0	2017
Msogezi	410503	0	2017
Msogezi	410504	0	2017
Msogezi	410608	0	2017
Msogezi	410803	0	2017
Msogezi	410903	0	2017
Msogezi	410904	0	2017
Msogezi	411005	1	2017
Msogezi	411303	0	2017
Msogezi	411304	1	2017
Msogezi	411506	1	2017
Msogezi	411602	1	2017
Msogezi	411703	0	2017
Msogezi	411803	0	2017
Msogezi	412004	0	2017
Msogezi	412107	0	2017
Msogezi	412108	0	2017
Msogezi	412305	0	2017
Msogezi	412403	0	2017
Msogezi	412904	0	2017
Msogezi	412905	0	2017
Msogezi	413603	0	2017
Msogezi	414404	0	2017
Msogezi	414405	1	2017
Msogezi	414606	1	2017
Msogezi	414607	0	2017
Msogezi	414608	1	2017
Msogezi	415003	0	2017
Msogezi	415203	1	2017
Msogezi	415403	0	2017
Msogezi	415404	0	2017
Msogezi	415805	0	2017
Msogezi	416004	1	2017
Msogezi	416303	0	2017
Msogezi	416405	1	2017
Msogezi	416805	1	2017
Msogezi	417304	0	2017
Msogezi	417604	1	2017
Msogezi	417606	1	2017
Msogezi	417803	0	2017
Msogezi	417804	1	2017
Msogezi	417805	1	2017
Msogezi	417904	1	2017
Msogezi	418304	0	2017
Msogezi	418502	0	2017
Msogezi	418504	0	2017
Msogezi	419106	0	2017
Msogezi	419203	0	2017
Msogezi	419204	0	2017
Msogezi	419205	1	2017
Msogezi	419405	1	2017
Msogezi	419406	1	2017
Msogezi	419605	1	2017
Msogezi	419808	1	2017
Msogezi	419809	1	2017
Msogezi	419905	1	2017
Msogezi	419906	0	2017
Msogezi	420003	1	2017
Msogezi	420404	0	2017
Msogezi	420704	1	2017
Msogezi	420705	0	2017
Msogezi	420904	0	2017
Msogezi	421003	1	2017
Msogezi	421004	1	2017
Msogezi	421305	1	2017
Msogezi	421306	1	2017
Msogezi	421604	1	2017
Msogezi	421605	1	2017
Msogezi	421803	1	2017
Msogezi	422203	0	2017
Msogezi	422704	1	2017
Msogezi	422906	1	2017
Msogezi	423206	1	2017
Msogezi	423306	0	2017
Msogezi	423307	1	2017
Msogezi	423410	1	2017
Msogezi	423903	1	2017
Msogezi	423904	0	2017
Msogezi	424004	1	2017
Msogezi	424205	0	2017
Msogezi	424305	1	2017
Msogezi	425102	0	2017
Msogezi	425203	0	2017
Msogezi	426903	0	2017
Msogezi	427205	0	2017
Msogezi	428606	0	2017
Msogezi	428704	0	2017
Msogezi	429302	1	2017
Msogezi	429404	0	2017
Msogezi	429507	0	2017
Msogezi	429604	0	2017
Msogezi	429705	0	2017
Msogezi	429805	1	2017
Msogezi	429806	0	2017
Msogezi	429809	0	2017
Msogezi	429903	0	2017
Msogezi	430006	0	2017
Msogezi	430104	1	2017
Msogezi	430304	1	2017
Msogezi	430305	1	2017
Msogezi	430308	1	2017
Msogezi	430505	0	2017
Msogezi	430604	1	2017
Msogezi	430605	0	2017
Msogezi	430804	0	2017
Msogezi	431005	0	2017
Msogezi	431006	0	2017
Msogezi	431303	0	2017
Msogezi	431304	0	2017
Msogezi	431305	0	2017
Msogezi	431405	0	2017
Msogezi	431604	0	2017
Msogezi	431705	0	2017
Msogezi	431805	0	2017
Msogezi	433102	0	2017
Msogezi	433205	0	2017
Msogezi	433304	0	2017
Msogezi	433605	0	2017
Msogezi	434607	0	2017
Msogezi	434805	0	2017
Msogezi	435503	1	2017
Msogezi	435604	1	2017
Msogezi	435806	0	2017
Msogezi	441903	0	2017
Mzelezi	500803	1	2018
Mzelezi	500804	1	2018
Mzelezi	500909	0	2018
Mzelezi	500910	0	2018
Mzelezi	501105	0	2018
Mzelezi	501703	0	2018
Mzelezi	502104	1	2018
Mzelezi	502303	0	2018
Mzelezi	502804	0	2018
Mzelezi	504004	1	2018
Mzelezi	504403	0	2018
Mzelezi	504404	0	2018
Mzelezi	504704	0	2018
Mzelezi	504706	0	2018
Mzelezi	505003	0	2018
Mzelezi	505404	0	2018
Mzelezi	505706	0	2018
Mzelezi	505706	0	2018
Mzelezi	506104	0	2018
Mzelezi	507306	1	2018
Mzelezi	507307	0	2018
Mzelezi	507605	0	2018
Mzelezi	507704	0	2018
Mzelezi	507705	0	2018
Mzelezi	507804	0	2018
Mzelezi	507805	0	2018
Mzelezi	508004	0	2018
Mzelezi	508302	0	2018
Mzelezi	508506	0	2018
Mzelezi	508903	0	2018
Mzelezi	509807	0	2018
Mzelezi	510304	0	2018
Mzelezi	510404	0	2018
Mzelezi	510606	0	2018
Mzelezi	510607	0	2018
Mzelezi	510608	0	2018
Mzelezi	510610	0	2018
Mzelezi	510904	1	2018
Mzelezi	511003	0	2018
Mzelezi	511506	0	2018
Mzelezi	511507	0	2018
Mzelezi	511705	0	2018
Mzelezi	511706	0	2018
Mzelezi	511805	0	2018
Mzelezi	511903	0	2018
Mzelezi	512103	0	2018
Mzelezi	512603	0	2018
Mzelezi	513605	1	2018
Mzelezi	513606	0	2018
Mzelezi	514005	1	2018
Mzelezi	514006	0	2018
Mzelezi	514103	0	2018
Mzelezi	514604	0	2018
Mzelezi	514803	0	2018
Mzelezi	515105	0	2018
Mzelezi	515205	0	2018
Mzelezi	515206	0	2018
Mzelezi	515307	0	2018
Mzelezi	515405	0	2018
Mzelezi	515503	0	2018
Mzelezi	515504	0	2018
Mzelezi	515605	0	2018
Mzelezi	515606	0	2018
Mzelezi	515806	0	2018
Mzelezi	515807	0	2018
Mzelezi	515903	0	2018
Mzelezi	516003	0	2018
Mzelezi	516105	0	2018
Mzelezi	516203	0	2018
Mzelezi	516404	0	2018
Mzelezi	516704	0	2018
Mzelezi	516905	0	2018
Mzelezi	517302	0	2018
Mzelezi	518203	0	2018
Mzelezi	518204	0	2018
Mzelezi	518304	0	2018
Mzelezi	518503	0	2018
Mzelezi	519206	0	2018
Mzelezi	519207	0	2018
Mzelezi	519304	0	2018
Mzelezi	519605	0	2018
Mzelezi	519606	0	2018
Mzelezi	519703	0	2018
Mzelezi	519803	0	2018
Mzelezi	519804	0	2018
Mzelezi	520307	1	2018
Mzelezi	520308	0	2018
Mzelezi	520504	0	2018
Mzelezi	520903	0	2018
Mzelezi	520904	0	2018
Mzelezi	521004	0	2018
Mzelezi	521005	0	2018
Mzelezi	521104	0	2018
Mzelezi	521105	0	2018
Mzelezi	521304	0	2018
Mzelezi	521405	0	2018
Mzelezi	521505	0	2018
Mzelezi	521603	0	2018
Mzelezi	521805	0	2018
Mzelezi	521904	0	2018
Mzelezi	522004	0	2018
Mzelezi	522005	0	2018
Mzelezi	522103	0	2018
Mzelezi	522202	0	2018
Mzelezi	522203	0	2018
Mzelezi	522609	0	2018
Mzelezi	522610	0	2018
Mzelezi	522704	0	2018
Mzelezi	522705	0	2018
Mzelezi	523406	0	2018
Mzelezi	523603	0	2018
Mzelezi	523804	0	2018
Mzelezi	524006	0	2018
Mzelezi	524203	0	2018
Mzelezi	524604	0	2018
Mzelezi	524606	0	2018
Mzelezi	525203	0	2018
Mzelezi	525204	0	2018
Mzelezi	525404	0	2018
Mzelezi	525603	0	2018
Mzelezi	525902	0	2018
Mzelezi	525903	0	2018
Mzelezi	525904	0	2018
Mzelezi	526306	0	2018
Mzelezi	526307	0	2018
Mzelezi	526803	0	2018
Mzelezi	526904	0	2018
Mzelezi	527004	0	2018
Mzelezi	527104	0	2018
Mzelezi	527105	0	2018
Mzelezi	527203	0	2018
Mzelezi	527303	0	2018
Mzelezi	527404	0	2018
Mzelezi	527405	0	2018
Mzelezi	527804	0	2018
Mzelezi	528005	0	2018
Mzelezi	528006	0	2018
Mzelezi	528106	0	2018
Mzelezi	528206	0	2018
Mzelezi	528207	0	2018
Mzelezi	528806	0	2018
Mzelezi	528806	0	2018
Mzelezi	528904	1	2018
Mzelezi	529004	0	2018
Mzelezi	529403	0	2018
Mzelezi	529802	0	2018
Mzelezi	530108	0	2018
Mzelezi	530109	1	2018
Mzelezi	530110	0	2018
Mzelezi	530202	0	2018
Mzelezi	530904	0	2018
Mzelezi	532105	1	2018
Mzelezi	532106	0	2018
Mzelezi	532804	0	2018
Mzelezi	532805	0	2018
Mzelezi	533003	0	2018
Mzelezi	533703	0	2018
Mzelezi	533804	0	2018
Mzelezi	534704	0	2018
Mzelezi	534705	0	2018
Mzelezi	536103	0	2018
Mzelezi	537405	0	2018
Mzelezi	542105	0	2018
Mzelezi	542206	0	2018
Mzelezi	542305	0	2018
Mzelezi	542403	0	2018
Mzelezi	542604	0	2018
Mzelezi	542605	0	2018
Mzelezi	543002	0	2018
Mzelezi	543003	0	2018
Mzelezi	543203	0	2018
Mzelezi	543404	0	2018
Mzelezi	543405	0	2018
Mzelezi	544202	0	2018
Mzelezi	544303	0	2018
Mzelezi	544303	0	2018
Mzelezi	544602	0	2018
Mzelezi	544603	0	2018
Mzelezi	544705	0	2018
Mzelezi	546405	0	2018
Mzelezi	547003	0	2018
Mzelezi	547103	0	2018
Mzelezi	547204	0	2018
Mzelezi	547403	0	2018
Mzelezi	547703	0	2018
Sali	603504	0	2018
Sali	603505	0	2018
Sali	603603	0	2018
Sali	604004	0	2018
Sali	604105	0	2018
Sali	604407	0	2018
Sali	604508	0	2018
Sali	604509	1	2018
Sali	604510	0	2018
Sali	604805	1	2018
Sali	605003	0	2018
Sali	605004	1	2018
Sali	605104	0	2018
Sali	605105	0	2018
Sali	605206	0	2018
Sali	605304	1	2018
Sali	605604	0	2018
Sali	606303	0	2018
Sali	606603	1	2018
Sali	606703	0	2018
Sali	606704	0	2018
Sali	607210	0	2018
Sali	607805	0	2018
Sali	608105	0	2018
Sali	608404	1	2018
Sali	608703	1	2018
Sali	608803	0	2018
Sali	609305	0	2018
Sali	609605	0	2018
Sali	610405	0	2018
Sali	610603	1	2018
Sali	610903	0	2018
Sali	611303	0	2018
Sali	611403	0	2018
Sali	612203	0	2018
Sali	612204	0	2018
Sali	612303	0	2018
Sali	613104	0	2018
Sali	613306	0	2018
Sali	613307	0	2018
Sali	613804	0	2018
Sali	614104	0	2018
Sali	614205	0	2018
Sali	614303	0	2018
Sali	614304	0	2018
Sali	614505	0	2018
Sali	614907	0	2018
Sali	615005	0	2018
Sali	615006	0	2018
Sali	615506	0	2018
Sali	615606	0	2018
Sali	615607	0	2018
Sali	616004	0	2018
Sali	616105	0	2018
Sali	616206	0	2018
Sali	616707	0	2018
Sali	616708	0	2018
Sali	616906	0	2018
Sali	616907	0	2018
Sali	617004	0	2018
Sali	617107	0	2018
Sali	617204	1	2018
Sali	617211	0	2018
Sali	617606	1	2018
Sali	617903	0	2018
Sali	618504	0	2018
Sali	618605	0	2018
Sali	618705	0	2018
Sali	619103	0	2018
Sali	619406	1	2018
Sali	619407	0	2018
Sali	620805	0	2018
Sali	620806	0	2018
Sali	620807	0	2018
Sali	621003	0	2018
Sali	621204	0	2018
Sali	621205	0	2018
Sali	621804	1	2018
Sali	621805	0	2018
Sali	622104	0	2018
Sali	622105	0	2018
Sali	622106	0	2018
Sali	622304	0	2018
Sali	622804	0	2018
Sali	624103	0	2018
Sali	624207	0	2018
Sali	624403	0	2018
Sali	624507	0	2018
Sali	624606	0	2018
Sali	624607	0	2018
Sali	624907	1	2018
Sali	624908	0	2018
Sali	625004	1	2018
Sali	625005	1	2018
Sali	625207	1	2018
Sali	625208	1	2018
Sali	625306	0	2018
Sali	625307	0	2018
Sali	625406	1	2018
Sali	626104	0	2018
Sali	626203	0	2018
Sali	626406	0	2018
Sali	626407	1	2018
Sali	626604	0	2018
Sali	626605	0	2018
Sali	626804	1	2018
Sali	630407	0	2018
Sali	630408	0	2018
Sali	630504	1	2018
Sali	630505	0	2018
Sali	630604	0	2018
Sali	630605	0	2018
Sali	632107	0	2018
